# Supplementary material for: Monoclinic polymorph of chlorido­(dimethyl sulfoxide-κO)tri­phenyl­tin(IV)
Source: Acta Crystallogr E Crystallogr Commun. 2018 Jan 12;74(Pt 2):163–6. doi: 10.1107/S2056989018000439 (PMC5956328; doi:10.1107/S2056989018000439)
Supplement: Supplementary file 1 [file e-74-00163-sup1.cif]

##############################################################################
#                                                                            #
# This CIF contains the data in a paper accepted for publication in          #
# Acta Crystallographica Section E. It conforms to the requirements of       #
# Notes for Authors for Acta Crystallographica Section E, and has been       #
# peer reviewed under the auspices of the IUCr Commission on Journals.       #
#                                                                            #
# Full details of the Crystallographic Information File format               #
# are given in the paper "The Crystallographic Information File (CIF):       #
# a New Standard Archive File for Crystallography" by S. R. Hall, F. H.      #
# Allen and I. D. Brown [Acta Cryst. (1991), A47, 655-685].                  #
#                                                                            #
# The current version of the core CIF dictionary is obtainable from          #
# ftp://ftp.iucr.org/pub/cif_core.dic.                                       #
#                                                                            #
# Software is freely available for graphical display of the structure(s)     #
# in this CIF. For information consult the CIF software page                 #
# http://www.iucr.org/resources/cif/software.                                #
#                                                                            #
# This file may be used for bona fide research purposes within the           #
# scientific community so long as proper attribution is given to the journal # 
# article from which it was obtained.                                        #
#                                                                            #
##############################################################################
data_I
_database_code_depnum_ccdc_archive 'CCDC 1815199'
_audit_creation_method     SHELXL-2016/6
_journal_date_recd_electronic     2017-12-18
_journal_date_accepted     2018-01-07
_journal_name_full     'Acta Crystallographica, Section E'
_journal_year     2018
_journal_volume     74
_journal_issue      2
_journal_page_first     163
_journal_page_last     166
_journal_paper_category     GM
_journal_paper_doi     10.1107/S2056989018000439
_journal_coeditor_code     HB4193
_publ_contact_author_name     'Serigne Fallou Pouye'
_publ_contact_author_address
;
Laboratoire de Chimie Min\'erale et Analytique
D\'epartement de Chimie
Facult\'e des Sciences et Techniques
Universit\'e Cheikh Anta Diop
Dakar
Senegal
;
_publ_contact_author_email     sgne0281@yahoo.fr
_publ_contact_author_fax     .
_publ_contact_author_phone     221775705001
_publ_section_title
;
Monoclinic polymorph of chlorido(dimethyl sulfoxide-\k<i>O</i>)triphenyltin(IV)
;
_publ_section_title_footnote     .
loop_
    _publ_author_name
    _publ_author_footnote
    _publ_author_address
    "Pouye, Serigne Fallou" .
;
Laboratoire de Chimie Min\'erale et Analytique
D\'epartement de Chimie
Facult\'e des Sciences et Techniques
Universit\'e Cheikh Anta Diop
Dakar
Senegal
;
    "Ciss\'e, Ibrahima" .
;
Laboratoire de Chimie Min\'erale et Analytique
D\'epartement de Chimie
Facult\'e des Sciences et Techniques
Universit\'e Cheikh Anta Diop
Dakar
Senegal
;
    "Diop, Libasse" .
;
Laboratoire de Chimie Min\'erale et Analytique
D\'epartement de Chimie
Facult\'e des Sciences et Techniques
Universit\'e Cheikh Anta Diop
Dakar
Senegal
;
    "R\'ios-Merino, Francisco Javier" .
;
Centro de Qu\'imica, Instituto de Ciencias
Benem\'erita Universidad Aut\'onoma de Puebla
72570 Puebla, Pue.
Mexico
;
    "Bern\`es, Sylvain" .
;
Instituto de F\'isica
Benem\'erita Universidad Aut\'onoma de Puebla
Av. San Claudio y 18 Sur
72570 Puebla, Pue.
Mexico
;
_publ_section_synopsis
;
A new polymorph of [Sn(C~6~H~5~)~3~Cl(C~2~H~6~OS)] has been characterized,
which crystallizes in space group <i>P</i>2~1~ with <i>Z</i>' = 2, while the
previously reported phase was in space group <i>P</i>2~1~2~1~2~1~ with
<i>Z</i>' = 1.
;
_database_code_CSD     ?
_chemical_name_systematic
;\
Chlorido(dimethyl sulfoxide-\k<i>O</i>)triphenyltin(IV)
;
_chemical_name_common     ?
_chemical_formula_moiety     'C20 H21 Cl O S Sn'
_chemical_formula_sum     'C20 H21 Cl O S Sn'
_chemical_formula_iupac     '[Sn (C6 H5)3 Cl (C2 H6 O S)]'
_chemical_formula_weight     463.57
_chemical_melting_point     ?
_shelx_space_group_comment     ?
_space_group_crystal_system     monoclinic
_space_group_name_H-M_alt     'P 21'
_space_group_name_Hall     'P 2yb'
loop_
    _space_group_symop_operation_xyz
    'x, y, z'
    '-x, y+1/2, -z'
_cell_length_a     8.81934(18)
_cell_length_b     15.3698(3)
_cell_length_c     15.4209(3)
_cell_angle_alpha     90
_cell_angle_beta     103.294(2)
_cell_angle_gamma     90
_cell_volume     2034.31(7)
_cell_formula_units_Z     4
_cell_measurement_reflns_used     28302
_cell_measurement_theta_min     3.2970
_cell_measurement_theta_max     25.7790
_cell_measurement_temperature     297.0(10)
_exptl_crystal_description     block
_exptl_crystal_colour     colourless
_exptl_crystal_size_max     0.481
_exptl_crystal_size_mid     0.304
_exptl_crystal_size_min     0.233
_exptl_crystal_density_diffrn     1.514
_exptl_crystal_density_meas     ?
_exptl_crystal_density_method     ?
_exptl_crystal_F_000     928
loop_
    _exptl_crystal_face_index_h
    _exptl_crystal_face_index_k
    _exptl_crystal_face_index_l
    _exptl_crystal_face_perp_dist
    6 2 17 0.1371
    -3 -18 -9 0.1832
    -1 21 -3 0.2556
    5 -3 17 0.1246
    -11 2 14 0.1233
    6 -17 -10 0.1541
    -5 -20 2 0.2327
    11 3 -13 0.1119
    -6 -1 21 0.1180
    5 -3 -21 0.0768
    4 19 -9 0.2215
    3 -14 -16 0.1356
    -1 -3 -21 0.0894
    0 -2 21 0.1230
    3 -21 1 0.1907
    -10 -6 -8 0.1358
    -9 9 -6 0.2052
    -8 17 6 0.2226
    -12 0 6 0.1266
    12 2 -1 0.1392
_exptl_absorpt_coefficient_mu     1.493
_exptl_absorpt_correction_type     analytical
_exptl_absorpt_process_details
;
(CrysAlis PRO; Rigaku OD, 2015)
;
_shelx_estimated_absorpt_T_min     ?
_shelx_estimated_absorpt_T_max     ?
_exptl_absorpt_correction_T_min     0.880
_exptl_absorpt_correction_T_max     0.941
_diffrn_ambient_temperature     297.0(10)
_diffrn_radiation_type     MoK\a
_diffrn_radiation_wavelength     0.71073
_diffrn_radiation_source     'Enhance (Mo) X-ray Source'
_diffrn_radiation_monochromator     graphite
_diffrn_measurement_device_type     'Rigaku OD Xcalibur Atlas Gemini'
_diffrn_measurement_device     'four-circle diffractometer'
_diffrn_measurement_method     '\w scans'
_diffrn_detector_area_resol_mean     10.5564
_diffrn_reflns_number     133515
_diffrn_reflns_av_R_equivalents     0.0511
_diffrn_reflns_theta_min     2.978
_diffrn_reflns_theta_max     33.033
_diffrn_reflns_theta_full     25.242
_diffrn_measured_fraction_theta_max     0.979
_diffrn_measured_fraction_theta_full     0.998
_diffrn_reflns_limit_h_min     -13
_diffrn_reflns_limit_h_max     13
_diffrn_reflns_limit_k_min     -23
_diffrn_reflns_limit_k_max     23
_diffrn_reflns_limit_l_min     -23
_diffrn_reflns_limit_l_max     23
_refine_special_details     ?
_reflns_number_total     14767
_reflns_number_gt     10835
_reflns_threshold_expression     'I > 2\s(I)'
_refine_ls_structure_factor_coef     Fsqd
_refine_ls_matrix_type     full
_refine_ls_R_factor_all     0.0720
_refine_ls_R_factor_gt     0.0380
_refine_ls_wR_factor_gt     0.0697
_refine_ls_wR_factor_ref     0.0826
_refine_ls_goodness_of_fit_ref     1.036
_refine_ls_restrained_S_all     1.036
_refine_ls_number_reflns     14767
_refine_ls_number_parameters     437
_refine_ls_number_restraints     1
_refine_ls_number_constraints     0
_refine_ls_hydrogen_treatment     constr
_refine_ls_weighting_scheme     calc
_refine_ls_weighting_details
              'w=1/[\s^2^(Fo^2^)+(0.0301P)^2^+1.1572P] where P=(Fo^2^+2Fc^2^)/3'
_atom_sites_solution_hydrogens     geom
_atom_sites_solution_primary     direct
_atom_sites_solution_secondary     difmap
_refine_ls_shift/su_max     0.001
_refine_ls_shift/su_mean     0.000
_refine_diff_density_max     1.481
_refine_diff_density_min     -0.745
_refine_ls_extinction_method     none
_refine_ls_extinction_coef     .
_refine_ls_abs_structure_details
;
Flack <i>x</i> determined using 4338 quotients
[(<i>I</i>^+^)-(<i>I</i>^-^)]/[(<i>I</i>^+^)+(<i>I</i>^-^)]
(Parsons <i>et al.</i>,  2013)
;
_refine_ls_abs_structure_Flack     -0.039(6)
loop_
    _atom_type_symbol
    _atom_type_description
    _atom_type_scat_dispersion_real
    _atom_type_scat_dispersion_imag
    _atom_type_scat_source
    'C' 'C' 0.0033 0.0016
                         'International Tables Vol C Tables 4.2.6.8 and 6.1.1.4'
    'H' 'H' 0.0000 0.0000
                         'International Tables Vol C Tables 4.2.6.8 and 6.1.1.4'
    'O' 'O' 0.0106 0.0060
                         'International Tables Vol C Tables 4.2.6.8 and 6.1.1.4'
    'S' 'S' 0.1246 0.1234
                         'International Tables Vol C Tables 4.2.6.8 and 6.1.1.4'
    'Cl' 'Cl' 0.1484 0.1585
                         'International Tables Vol C Tables 4.2.6.8 and 6.1.1.4'
    'Sn' 'Sn' -0.6537 1.4246
                         'International Tables Vol C Tables 4.2.6.8 and 6.1.1.4'
_computing_data_collection
;
CrysAlis PRO (Rigaku OD, 2015)
;
_computing_cell_refinement
;
CrysAlis PRO (Rigaku OD, 2015)
;
_computing_data_reduction
;
CrysAlis PRO (Rigaku OD, 2015)
;
_computing_structure_solution
;
SHELXT2014 (Sheldrick, 2015a)
;
_computing_structure_refinement
;
SHELXL2016 (Sheldrick, 2015b)
;
_computing_molecular_graphics
;
XP in SHELXTL (Sheldrick, 2008) and Mercury (Macrae <i>et al.</i>,
2008)
;
_computing_publication_material
;
SHELXL2016 (Sheldrick, 2015b)
;
loop_
    _atom_site_type_symbol
    _atom_site_label
    _atom_site_fract_x
    _atom_site_fract_y
    _atom_site_fract_z
    _atom_site_U_iso_or_equiv
    _atom_site_adp_type
    _atom_site_calc_flag
    _atom_site_occupancy
    _atom_site_disorder_assembly
    _atom_site_disorder_group
    Sn Sn1 0.34055(4) 0.62754(2) 0.81374(2) 0.04086(8) Uani d 1 . .
    Cl Cl1 0.14377(15) 0.71185(10) 0.70653(11) 0.0575(3) Uani d 1 . .
    S S1 0.6727(2) 0.60605(13) 0.98769(13) 0.0760(5) Uani d 1 . .
    O O1 0.5508(5) 0.5538(3) 0.9246(3) 0.0626(10) Uani d 1 . .
    C C1 0.6394(12) 0.5930(10) 1.0910(6) 0.154(7) Uani d 1 . .
    H H1A 0.530448 0.600927 1.088428 0.232 Uiso calc 1 . .
    H H1B 0.698577 0.635231 1.130756 0.232 Uiso calc 1 . .
    H H1C 0.670287 0.535548 1.112350 0.232 Uiso calc 1 . .
    C C2 0.8465(9) 0.5461(9) 1.0021(7) 0.121(3) Uani d 1 . .
    H H2A 0.829588 0.488105 1.021127 0.182 Uiso calc 1 . .
    H H2B 0.926307 0.573706 1.046403 0.182 Uiso calc 1 . .
    H H2C 0.878378 0.543618 0.946699 0.182 Uiso calc 1 . .
    C C3 0.3347(6) 0.7082(3) 0.9248(3) 0.0440(11) Uani d 1 . .
    C C4 0.2591(8) 0.6773(4) 0.9877(4) 0.0589(15) Uani d 1 . .
    H H4 0.209888 0.623450 0.978833 0.071 Uiso calc 1 . .
    C C5 0.2546(9) 0.7242(5) 1.0634(5) 0.0741(19) Uani d 1 . .
    H H5 0.202098 0.702700 1.104703 0.089 Uiso calc 1 . .
    C C6 0.3290(10) 0.8032(6) 1.0764(5) 0.084(2) Uani d 1 . .
    H H6 0.329355 0.834620 1.127994 0.101 Uiso calc 1 . .
    C C7 0.4025(9) 0.8362(5) 1.0150(6) 0.084(2) Uani d 1 . .
    H H7 0.449645 0.890623 1.023832 0.101 Uiso calc 1 . .
    C C8 0.4066(8) 0.7885(4) 0.9395(5) 0.0661(16) Uani d 1 . .
    H H8 0.458269 0.810722 0.898147 0.079 Uiso calc 1 . .
    C C9 0.2087(6) 0.5120(3) 0.8110(3) 0.0419(11) Uani d 1 . .
    C C10 0.2788(9) 0.4313(4) 0.8150(4) 0.0579(14) Uani d 1 . .
    H H10 0.385218 0.426973 0.818618 0.070 Uiso calc 1 . .
    C C11 0.1885(11) 0.3558(4) 0.8136(4) 0.075(2) Uani d 1 . .
    H H11 0.236112 0.301569 0.816462 0.090 Uiso calc 1 . .
    C C12 0.0321(11) 0.3608(5) 0.8082(5) 0.080(2) Uani d 1 . .
    H H12 -0.026361 0.310414 0.808045 0.096 Uiso calc 1 . .
    C C13 -0.0371(9) 0.4402(6) 0.8030(5) 0.076(2) Uani d 1 . .
    H H13 -0.143832 0.443817 0.798711 0.091 Uiso calc 1 . .
    C C14 0.0488(7) 0.5163(4) 0.8039(4) 0.0578(14) Uani d 1 . .
    H H14 -0.000695 0.570040 0.799842 0.069 Uiso calc 1 . .
    C C15 0.5039(5) 0.6303(4) 0.7325(3) 0.0449(10) Uani d 1 . .
    C C16 0.6395(7) 0.6785(4) 0.7522(5) 0.0625(15) Uani d 1 . .
    H H16 0.665734 0.709282 0.805463 0.075 Uiso calc 1 . .
    C C17 0.7363(8) 0.6816(6) 0.6940(7) 0.087(2) Uani d 1 . .
    H H17 0.825710 0.715735 0.707348 0.105 Uiso calc 1 . .
    C C18 0.7026(10) 0.6354(7) 0.6177(7) 0.099(3) Uani d 1 . .
    H H18 0.769586 0.637220 0.579073 0.119 Uiso calc 1 . .
    C C19 0.5686(12) 0.5852(6) 0.5964(6) 0.097(3) Uani d 1 . .
    H H19 0.546093 0.552816 0.544026 0.116 Uiso calc 1 . .
    C C20 0.4687(8) 0.5835(4) 0.6535(4) 0.0616(15) Uani d 1 . .
    H H20 0.377499 0.550909 0.638875 0.074 Uiso calc 1 . .
    Sn Sn2 0.21662(4) 0.54546(2) 0.32336(2) 0.04487(8) Uani d 1 . .
    Cl Cl2 -0.03762(16) 0.62413(13) 0.27444(12) 0.0729(4) Uani d 1 . .
    S S2 0.52976(17) 0.39472(10) 0.33520(9) 0.0526(3) Uani d 1 . .
    O O2 0.4552(4) 0.4702(3) 0.3724(3) 0.0534(9) Uani d 1 . .
    C C21 0.7148(10) 0.4347(6) 0.3252(8) 0.111(4) Uani d 1 . .
    H H21A 0.700502 0.475938 0.277182 0.166 Uiso calc 1 . .
    H H21B 0.777566 0.387183 0.313190 0.166 Uiso calc 1 . .
    H H21C 0.766040 0.462650 0.379761 0.166 Uiso calc 1 . .
    C C22 0.5951(9) 0.3236(4) 0.4253(5) 0.0731(18) Uani d 1 . .
    H H22A 0.651875 0.355947 0.475644 0.110 Uiso calc 1 . .
    H H22B 0.661969 0.280355 0.408952 0.110 Uiso calc 1 . .
    H H22C 0.507284 0.295784 0.440433 0.110 Uiso calc 1 . .
    C C23 0.1457(6) 0.4846(4) 0.4317(3) 0.0465(11) Uani d 1 . .
    C C24 0.1469(7) 0.3946(4) 0.4382(4) 0.0604(14) Uani d 1 . .
    H H24 0.186122 0.361348 0.398009 0.073 Uiso calc 1 . .
    C C25 0.0900(9) 0.3541(6) 0.5046(5) 0.082(2) Uani d 1 . .
    H H25 0.087611 0.293635 0.507276 0.098 Uiso calc 1 . .
    C C26 0.0380(9) 0.4017(8) 0.5655(5) 0.091(3) Uani d 1 . .
    H H26 0.002901 0.374122 0.610813 0.109 Uiso calc 1 . .
    C C27 0.0370(9) 0.4904(7) 0.5604(5) 0.084(2) Uani d 1 . .
    H H27 0.000894 0.522937 0.602374 0.101 Uiso calc 1 . .
    C C28 0.0893(7) 0.5321(5) 0.4932(4) 0.0683(16) Uani d 1 . .
    H H28 0.086386 0.592521 0.489635 0.082 Uiso calc 1 . .
    C C29 0.1821(6) 0.4685(4) 0.2058(3) 0.0449(11) Uani d 1 . .
    C C30 0.2624(8) 0.4840(5) 0.1406(4) 0.0627(16) Uani d 1 . .
    H H30 0.333652 0.529506 0.147514 0.075 Uiso calc 1 . .
    C C31 0.2388(10) 0.4330(6) 0.0654(5) 0.081(2) Uani d 1 . .
    H H31 0.292424 0.445230 0.021473 0.097 Uiso calc 1 . .
    C C32 0.1357(10) 0.3636(6) 0.0544(5) 0.083(2) Uani d 1 . .
    H H32 0.122027 0.328401 0.004200 0.099 Uiso calc 1 . .
    C C33 0.0542(9) 0.3475(5) 0.1184(5) 0.077(2) Uani d 1 . .
    H H33 -0.016318 0.301658 0.111762 0.093 Uiso calc 1 . .
    C C34 0.0780(7) 0.4004(4) 0.1930(4) 0.0608(15) Uani d 1 . .
    H H34 0.021684 0.389495 0.236020 0.073 Uiso calc 1 . .
    C C35 0.3540(6) 0.6620(4) 0.3340(4) 0.0477(12) Uani d 1 . .
    C C36 0.2896(8) 0.7420(4) 0.3393(4) 0.0596(15) Uani d 1 . .
    H H36 0.184343 0.745718 0.339215 0.072 Uiso calc 1 . .
    C C37 0.3757(9) 0.8177(4) 0.3449(5) 0.0664(17) Uani d 1 . .
    H H37 0.329304 0.871349 0.349298 0.080 Uiso calc 1 . .
    C C38 0.5283(9) 0.8128(5) 0.3439(5) 0.0745(19) Uani d 1 . .
    H H38 0.586515 0.863655 0.347323 0.089 Uiso calc 1 . .
    C C39 0.5983(9) 0.7348(5) 0.3381(6) 0.087(2) Uani d 1 . .
    H H39 0.703561 0.732256 0.337942 0.104 Uiso calc 1 . .
    C C40 0.5110(8) 0.6591(5) 0.3323(6) 0.074(2) Uani d 1 . .
    H H40 0.557948 0.605751 0.327231 0.089 Uiso calc 1 . .
loop_
    _atom_site_aniso_label
    _atom_site_aniso_U_11
    _atom_site_aniso_U_22
    _atom_site_aniso_U_33
    _atom_site_aniso_U_12
    _atom_site_aniso_U_13
    _atom_site_aniso_U_23
    Sn1 0.04052(16) 0.03857(15) 0.04383(16) -0.00402(14) 0.01042(12)
                                                                    -0.00110(15)
    Cl1 0.0418(6) 0.0626(8) 0.0669(8) 0.0044(6) 0.0100(6) 0.0178(7)
    S1 0.0559(9) 0.0893(13) 0.0750(11) 0.0037(8) -0.0011(8) -0.0046(9)
    O1 0.065(2) 0.055(2) 0.057(2) 0.007(2) -0.0088(18) 0.000(2)
    C1 0.082(6) 0.30(2) 0.070(5) -0.013(8) -0.003(5) -0.019(8)
    C2 0.066(5) 0.174(10) 0.117(7) 0.033(6) 0.008(5) -0.025(8)
    C3 0.046(3) 0.040(2) 0.044(3) 0.001(2) 0.006(2) -0.003(2)
    C4 0.072(4) 0.048(3) 0.059(4) 0.004(3) 0.019(3) -0.002(3)
    C5 0.082(5) 0.089(5) 0.059(4) 0.019(4) 0.031(4) -0.005(4)
    C6 0.089(5) 0.091(5) 0.070(5) 0.011(4) 0.014(4) -0.033(4)
    C7 0.084(5) 0.072(5) 0.095(6) -0.016(4) 0.021(4) -0.037(4)
    C8 0.069(4) 0.061(4) 0.068(4) -0.014(3) 0.015(3) -0.015(3)
    C9 0.050(3) 0.043(3) 0.034(2) -0.008(2) 0.010(2) 0.0001(19)
    C10 0.076(4) 0.048(3) 0.049(3) 0.004(3) 0.013(3) -0.002(2)
    C11 0.124(7) 0.041(3) 0.059(4) -0.017(4) 0.018(4) -0.005(3)
    C12 0.116(7) 0.074(5) 0.054(4) -0.049(5) 0.026(4) -0.008(3)
    C13 0.070(4) 0.103(6) 0.059(4) -0.045(4) 0.021(3) -0.011(4)
    C14 0.056(3) 0.066(4) 0.055(3) -0.012(3) 0.021(3) -0.004(3)
    C15 0.034(2) 0.049(2) 0.052(3) 0.005(2) 0.0104(18) 0.007(3)
    C16 0.043(3) 0.067(4) 0.076(4) -0.002(2) 0.010(3) 0.012(3)
    C17 0.046(4) 0.094(6) 0.130(7) 0.007(3) 0.038(4) 0.029(5)
    C18 0.079(5) 0.110(6) 0.133(8) 0.018(5) 0.074(5) 0.026(7)
    C19 0.128(8) 0.101(6) 0.074(5) 0.036(5) 0.047(5) 0.001(4)
    C20 0.060(4) 0.068(4) 0.061(4) -0.002(3) 0.023(3) -0.007(3)
    Sn2 0.03997(16) 0.04791(18) 0.04579(17) 0.00040(15) 0.00790(13) 0.00084(15)
    Cl2 0.0441(7) 0.0668(8) 0.0983(11) 0.0105(8) -0.0033(7) 0.0098(10)
    S2 0.0523(8) 0.0547(7) 0.0489(7) 0.0072(6) 0.0076(6) -0.0020(6)
    O2 0.0425(19) 0.056(2) 0.059(2) 0.0104(17) 0.0079(17) -0.0024(18)
    C21 0.082(5) 0.080(5) 0.196(11) 0.022(4) 0.086(7) 0.031(6)
    C22 0.081(5) 0.070(4) 0.070(4) 0.020(3) 0.020(4) 0.015(3)
    C23 0.037(2) 0.062(3) 0.040(2) 0.001(2) 0.008(2) -0.002(2)
    C24 0.063(4) 0.064(3) 0.055(3) 0.005(3) 0.016(3) 0.009(3)
    C25 0.085(5) 0.087(5) 0.073(5) -0.007(4) 0.016(4) 0.027(4)
    C26 0.062(4) 0.163(9) 0.050(4) -0.007(5) 0.016(3) 0.023(5)
    C27 0.071(5) 0.139(8) 0.050(4) -0.008(5) 0.027(3) -0.019(4)
    C28 0.066(4) 0.080(5) 0.061(4) 0.005(3) 0.019(3) -0.011(3)
    C29 0.044(3) 0.054(3) 0.036(2) 0.005(2) 0.010(2) 0.004(2)
    C30 0.060(4) 0.078(4) 0.055(3) 0.002(3) 0.023(3) 0.012(3)
    C31 0.093(5) 0.109(6) 0.050(4) 0.028(5) 0.032(4) 0.015(4)
    C32 0.104(6) 0.088(5) 0.050(4) 0.026(5) 0.005(4) -0.013(4)
    C33 0.089(5) 0.076(4) 0.057(4) -0.015(4) -0.004(4) -0.012(3)
    C34 0.062(4) 0.070(4) 0.051(3) -0.013(3) 0.014(3) -0.007(3)
    C35 0.047(3) 0.049(3) 0.045(3) -0.003(2) 0.007(2) -0.001(2)
    C36 0.059(4) 0.060(3) 0.057(4) 0.003(3) 0.007(3) -0.007(3)
    C37 0.080(5) 0.049(3) 0.063(4) 0.000(3) 0.003(3) -0.001(3)
    C38 0.084(5) 0.059(4) 0.078(5) -0.021(4) 0.012(4) 0.005(3)
    C39 0.065(4) 0.066(4) 0.137(8) -0.020(3) 0.035(5) -0.003(4)
    C40 0.052(4) 0.064(4) 0.109(6) -0.001(3) 0.026(4) -0.004(4)
_geom_special_details     ?
loop_
    _geom_bond_atom_site_label_1
    _geom_bond_atom_site_label_2
    _geom_bond_site_symmetry_2
    _geom_bond_distance
    _geom_bond_publ_flag
    Sn1 C15 . 2.115(4) y
    Sn1 C9 . 2.118(5) y
    Sn1 C3 . 2.125(5) y
    Sn1 Cl1 . 2.4708(14) y
    Sn1 O1 . 2.487(4) y
    S1 O1 . 1.505(4) ?
    S1 C1 . 1.697(10) ?
    S1 C2 . 1.758(9) ?
    C1 H1A . 0.9600 ?
    C1 H1B . 0.9600 ?
    C1 H1C . 0.9600 ?
    C2 H2A . 0.9600 ?
    C2 H2B . 0.9600 ?
    C2 H2C . 0.9600 ?
    C3 C4 . 1.381(8) ?
    C3 C8 . 1.383(8) ?
    C4 C5 . 1.379(9) ?
    C4 H4 . 0.9300 ?
    C5 C6 . 1.373(11) ?
    C5 H5 . 0.9300 ?
    C6 C7 . 1.362(12) ?
    C6 H6 . 0.9300 ?
    C7 C8 . 1.384(9) ?
    C7 H7 . 0.9300 ?
    C8 H8 . 0.9300 ?
    C9 C10 . 1.381(8) ?
    C9 C14 . 1.390(8) ?
    C10 C11 . 1.405(9) ?
    C10 H10 . 0.9300 ?
    C11 C12 . 1.364(11) ?
    C11 H11 . 0.9300 ?
    C12 C13 . 1.359(12) ?
    C12 H12 . 0.9300 ?
    C13 C14 . 1.391(9) ?
    C13 H13 . 0.9300 ?
    C14 H14 . 0.9300 ?
    C15 C16 . 1.381(8) ?
    C15 C20 . 1.387(8) ?
    C16 C17 . 1.375(10) ?
    C16 H16 . 0.9300 ?
    C17 C18 . 1.348(13) ?
    C17 H17 . 0.9300 ?
    C18 C19 . 1.386(13) ?
    C18 H18 . 0.9300 ?
    C19 C20 . 1.382(10) ?
    C19 H19 . 0.9300 ?
    C20 H20 . 0.9300 ?
    Sn2 C29 . 2.127(5) y
    Sn2 C23 . 2.130(5) y
    Sn2 C35 . 2.147(6) y
    Sn2 O2 . 2.368(4) y
    Sn2 Cl2 . 2.5061(14) y
    S2 O2 . 1.510(4) ?
    S2 C22 . 1.757(6) ?
    S2 C21 . 1.784(8) ?
    C21 H21A . 0.9600 ?
    C21 H21B . 0.9600 ?
    C21 H21C . 0.9600 ?
    C22 H22A . 0.9600 ?
    C22 H22B . 0.9600 ?
    C22 H22C . 0.9600 ?
    C23 C28 . 1.378(8) ?
    C23 C24 . 1.386(8) ?
    C24 C25 . 1.388(9) ?
    C24 H24 . 0.9300 ?
    C25 C26 . 1.351(12) ?
    C25 H25 . 0.9300 ?
    C26 C27 . 1.364(13) ?
    C26 H26 . 0.9300 ?
    C27 C28 . 1.385(10) ?
    C27 H27 . 0.9300 ?
    C28 H28 . 0.9300 ?
    C29 C34 . 1.377(8) ?
    C29 C30 . 1.377(8) ?
    C30 C31 . 1.375(10) ?
    C30 H30 . 0.9300 ?
    C31 C32 . 1.386(12) ?
    C31 H31 . 0.9300 ?
    C32 C33 . 1.370(11) ?
    C32 H32 . 0.9300 ?
    C33 C34 . 1.385(9) ?
    C33 H33 . 0.9300 ?
    C34 H34 . 0.9300 ?
    C35 C36 . 1.366(8) ?
    C35 C40 . 1.391(8) ?
    C36 C37 . 1.381(9) ?
    C36 H36 . 0.9300 ?
    C37 C38 . 1.351(10) ?
    C37 H37 . 0.9300 ?
    C38 C39 . 1.361(11) ?
    C38 H38 . 0.9300 ?
    C39 C40 . 1.386(9) ?
    C39 H39 . 0.9300 ?
    C40 H40 . 0.9300 ?
loop_
    _geom_angle_atom_site_label_1
    _geom_angle_atom_site_label_2
    _geom_angle_atom_site_label_3
    _geom_angle_site_symmetry_1
    _geom_angle_site_symmetry_3
    _geom_angle
    _geom_angle_publ_flag
    C15 Sn1 C9 . . 116.8(2) ?
    C15 Sn1 C3 . . 127.7(2) ?
    C9 Sn1 C3 . . 112.9(2) ?
    C15 Sn1 Cl1 . . 93.59(13) ?
    C9 Sn1 Cl1 . . 97.39(15) ?
    C3 Sn1 Cl1 . . 95.16(14) ?
    C15 Sn1 O1 . . 85.09(16) ?
    C9 Sn1 O1 . . 87.17(17) ?
    C3 Sn1 O1 . . 82.21(17) ?
    Cl1 Sn1 O1 . . 175.36(11) ?
    O1 S1 C1 . . 107.0(5) ?
    O1 S1 C2 . . 105.9(4) ?
    C1 S1 C2 . . 98.8(5) ?
    S1 O1 Sn1 . . 120.6(2) ?
    S1 C1 H1A . . 109.5 ?
    S1 C1 H1B . . 109.5 ?
    H1A C1 H1B . . 109.5 ?
    S1 C1 H1C . . 109.5 ?
    H1A C1 H1C . . 109.5 ?
    H1B C1 H1C . . 109.5 ?
    S1 C2 H2A . . 109.5 ?
    S1 C2 H2B . . 109.5 ?
    H2A C2 H2B . . 109.5 ?
    S1 C2 H2C . . 109.5 ?
    H2A C2 H2C . . 109.5 ?
    H2B C2 H2C . . 109.5 ?
    C4 C3 C8 . . 118.0(5) ?
    C4 C3 Sn1 . . 118.1(4) ?
    C8 C3 Sn1 . . 123.9(4) ?
    C5 C4 C3 . . 121.8(6) ?
    C5 C4 H4 . . 119.1 ?
    C3 C4 H4 . . 119.1 ?
    C6 C5 C4 . . 118.7(7) ?
    C6 C5 H5 . . 120.7 ?
    C4 C5 H5 . . 120.7 ?
    C7 C6 C5 . . 121.0(7) ?
    C7 C6 H6 . . 119.5 ?
    C5 C6 H6 . . 119.5 ?
    C6 C7 C8 . . 119.7(7) ?
    C6 C7 H7 . . 120.1 ?
    C8 C7 H7 . . 120.1 ?
    C3 C8 C7 . . 120.7(7) ?
    C3 C8 H8 . . 119.6 ?
    C7 C8 H8 . . 119.6 ?
    C10 C9 C14 . . 118.8(5) ?
    C10 C9 Sn1 . . 120.9(4) ?
    C14 C9 Sn1 . . 120.3(4) ?
    C9 C10 C11 . . 119.7(7) ?
    C9 C10 H10 . . 120.2 ?
    C11 C10 H10 . . 120.2 ?
    C12 C11 C10 . . 121.1(7) ?
    C12 C11 H11 . . 119.5 ?
    C10 C11 H11 . . 119.5 ?
    C13 C12 C11 . . 119.2(6) ?
    C13 C12 H12 . . 120.4 ?
    C11 C12 H12 . . 120.4 ?
    C12 C13 C14 . . 121.2(7) ?
    C12 C13 H13 . . 119.4 ?
    C14 C13 H13 . . 119.4 ?
    C9 C14 C13 . . 120.1(6) ?
    C9 C14 H14 . . 120.0 ?
    C13 C14 H14 . . 120.0 ?
    C16 C15 C20 . . 118.6(5) ?
    C16 C15 Sn1 . . 123.7(4) ?
    C20 C15 Sn1 . . 117.7(4) ?
    C17 C16 C15 . . 120.8(7) ?
    C17 C16 H16 . . 119.6 ?
    C15 C16 H16 . . 119.6 ?
    C18 C17 C16 . . 120.5(7) ?
    C18 C17 H17 . . 119.8 ?
    C16 C17 H17 . . 119.8 ?
    C17 C18 C19 . . 120.3(7) ?
    C17 C18 H18 . . 119.8 ?
    C19 C18 H18 . . 119.8 ?
    C20 C19 C18 . . 119.6(8) ?
    C20 C19 H19 . . 120.2 ?
    C18 C19 H19 . . 120.2 ?
    C19 C20 C15 . . 120.2(7) ?
    C19 C20 H20 . . 119.9 ?
    C15 C20 H20 . . 119.9 ?
    C29 Sn2 C23 . . 114.4(2) ?
    C29 Sn2 C35 . . 119.8(2) ?
    C23 Sn2 C35 . . 124.7(2) ?
    C29 Sn2 O2 . . 86.73(16) ?
    C23 Sn2 O2 . . 86.23(17) ?
    C35 Sn2 O2 . . 86.50(18) ?
    C29 Sn2 Cl2 . . 93.96(14) ?
    C23 Sn2 Cl2 . . 92.53(14) ?
    C35 Sn2 Cl2 . . 94.06(16) ?
    O2 Sn2 Cl2 . . 178.75(11) ?
    O2 S2 C22 . . 105.6(3) ?
    O2 S2 C21 . . 104.8(3) ?
    C22 S2 C21 . . 98.2(4) ?
    S2 O2 Sn2 . . 133.4(2) ?
    S2 C21 H21A . . 109.5 ?
    S2 C21 H21B . . 109.5 ?
    H21A C21 H21B . . 109.5 ?
    S2 C21 H21C . . 109.5 ?
    H21A C21 H21C . . 109.5 ?
    H21B C21 H21C . . 109.5 ?
    S2 C22 H22A . . 109.5 ?
    S2 C22 H22B . . 109.5 ?
    H22A C22 H22B . . 109.5 ?
    S2 C22 H22C . . 109.5 ?
    H22A C22 H22C . . 109.5 ?
    H22B C22 H22C . . 109.5 ?
    C28 C23 C24 . . 118.5(6) ?
    C28 C23 Sn2 . . 121.6(5) ?
    C24 C23 Sn2 . . 119.8(4) ?
    C23 C24 C25 . . 120.3(7) ?
    C23 C24 H24 . . 119.9 ?
    C25 C24 H24 . . 119.9 ?
    C26 C25 C24 . . 120.4(8) ?
    C26 C25 H25 . . 119.8 ?
    C24 C25 H25 . . 119.8 ?
    C25 C26 C27 . . 120.1(7) ?
    C25 C26 H26 . . 120.0 ?
    C27 C26 H26 . . 120.0 ?
    C26 C27 C28 . . 120.4(7) ?
    C26 C27 H27 . . 119.8 ?
    C28 C27 H27 . . 119.8 ?
    C23 C28 C27 . . 120.3(7) ?
    C23 C28 H28 . . 119.8 ?
    C27 C28 H28 . . 119.8 ?
    C34 C29 C30 . . 117.7(5) ?
    C34 C29 Sn2 . . 120.3(4) ?
    C30 C29 Sn2 . . 122.0(5) ?
    C31 C30 C29 . . 120.9(7) ?
    C31 C30 H30 . . 119.5 ?
    C29 C30 H30 . . 119.5 ?
    C30 C31 C32 . . 120.6(7) ?
    C30 C31 H31 . . 119.7 ?
    C32 C31 H31 . . 119.7 ?
    C33 C32 C31 . . 119.3(7) ?
    C33 C32 H32 . . 120.4 ?
    C31 C32 H32 . . 120.4 ?
    C32 C33 C34 . . 119.2(7) ?
    C32 C33 H33 . . 120.4 ?
    C34 C33 H33 . . 120.4 ?
    C29 C34 C33 . . 122.2(6) ?
    C29 C34 H34 . . 118.9 ?
    C33 C34 H34 . . 118.9 ?
    C36 C35 C40 . . 117.3(6) ?
    C36 C35 Sn2 . . 121.4(4) ?
    C40 C35 Sn2 . . 121.3(5) ?
    C35 C36 C37 . . 122.2(6) ?
    C35 C36 H36 . . 118.9 ?
    C37 C36 H36 . . 118.9 ?
    C38 C37 C36 . . 119.2(7) ?
    C38 C37 H37 . . 120.4 ?
    C36 C37 H37 . . 120.4 ?
    C37 C38 C39 . . 121.2(7) ?
    C37 C38 H38 . . 119.4 ?
    C39 C38 H38 . . 119.4 ?
    C38 C39 C40 . . 119.3(7) ?
    C38 C39 H39 . . 120.3 ?
    C40 C39 H39 . . 120.3 ?
    C39 C40 C35 . . 120.8(7) ?
    C39 C40 H40 . . 119.6 ?
    C35 C40 H40 . . 119.6 ?
loop_
    _geom_hbond_atom_site_label_D
    _geom_hbond_atom_site_label_H
    _geom_hbond_atom_site_label_A
    _geom_hbond_site_symmetry_A
    _geom_hbond_distance_DH
    _geom_hbond_distance_HA
    _geom_hbond_distance_DA
    _geom_hbond_angle_DHA
    _geom_hbond_publ_flag
    C1 H1B Cl2 1_656 0.96 2.83 3.555(9) 134 no
    C21 H21B Cl1 2_646 0.96 2.82 3.716(9) 156 no
    C22 H22B Cl1 2_646 0.96 2.94 3.813(7) 153 no
