# Supplementary material for: Monoclinic polymorph of chlorido­(dimethyl sulfoxide-κO)tri­phenyl­tin(IV)
Source: Acta Crystallogr E Crystallogr Commun. 2018 Jan 12;74(Pt 2):163–6. doi: 10.1107/S2056989018000439 (PMC5956328; doi:10.1107/S2056989018000439)
Supplement: Supplementary file 2 [file e-74-00163-Isup2.hkl]

data_I                                                                          
_shelx_title ' SFP37_Mo in P2(1)'                                               
_shelx_refln_list_code          4                                               
_shelx_F_calc_maximum      247.82                                               
_exptl_crystal_F_000       928.00                                               
_reflns_d_resolution_high  0.6519                                               
                                                                                
loop_                                                                           
 _space_group_symop_operation_xyz                                               
 'x, y, z'                                                                      
 '-x, y+1/2, -z'                                                                
                                                                                
_cell_length_a     8.8193                                                       
_cell_length_b    15.3698                                                       
_cell_length_c    15.4209                                                       
_cell_angle_alpha  90.000                                                       
_cell_angle_beta  103.294                                                       
_cell_angle_gamma  90.000                                                       
                                                                                
_shelx_F_squared_multiplier     1.000                                           
                                                                                
loop_                                                                           
 _refln_index_h                                                                 
 _refln_index_k                                                                 
 _refln_index_l                                                                 
 _refln_F_squared_calc                                                          
 _refln_F_squared_meas                                                          
 _refln_F_squared_sigma                                                         
 _refln_observed_status                                                         
   1 -23   0         93.43         64.87        45.67 o                         
   0 -22   0        174.02        183.59        51.87 o                         
   1 -22   0         10.90          9.32        33.33 o                         
   2 -22   0         37.95         55.13        37.33 o                         
   3 -22   0         35.24         -3.49        38.64 o                         
   4 -22   0         22.51        -22.31        49.72 o                         
   1 -21   0         80.84         83.07        43.81 o                         
   2 -21   0         98.98        105.93        37.49 o                         
   3 -21   0         37.69          3.26        38.40 o                         
   4 -21   0         50.47         40.27        38.59 o                         
   5 -21   0         84.09         81.83        39.80 o                         
   0 -20   0         59.28         44.08        26.57 o                         
   1 -20   0         44.43         33.10        17.79 o                         
   2 -20   0         26.53         66.30        17.12 o                         
   3 -20   0        225.95        222.07        34.65 o                         
   4 -20   0         91.50        165.73        36.83 o                         
   5 -20   0         25.30         13.03        52.92 o                         
   6 -20   0         69.06         12.54        85.64 o                         
   1 -19   0          9.85         -5.63        16.14 o                         
   2 -19   0        292.72        318.32        29.60 o                         
   3 -19   0         77.95         60.55        29.72 o                         
   4 -19   0        110.53         80.74        24.53 o                         
   5 -19   0         93.04         79.26        25.41 o                         
   6 -19   0         27.79         -9.90        38.17 o                         
   7 -19   0         51.80         18.96        31.47 o                         
   0 -18   0         57.42         40.50        20.09 o                         
   1 -18   0         87.20         73.10        16.44 o                         
   2 -18   0         66.37         62.39        21.29 o                         
   3 -18   0        427.38        422.10        31.94 o                         
   4 -18   0        109.03        110.71        20.94 o                         
   5 -18   0         78.53         24.95        23.91 o                         
   6 -18   0         85.82         62.37        25.22 o                         
   7 -18   0         12.37         25.52        34.44 o                         
   8 -18   0          8.41         40.80        27.43 o                         
   1 -17   0         20.76        -14.21        14.21 o                         
   2 -17   0        493.36        532.23        23.44 o                         
   3 -17   0        135.84        109.10        15.03 o                         
   4 -17   0        502.09        519.94        28.53 o                         
   5 -17   0        347.45        357.46        28.03 o                         
   6 -17   0         27.10         11.87        18.00 o                         
   7 -17   0         30.75         43.76        21.07 o                         
   8 -17   0         32.97         43.00        23.72 o                         
   9 -17   0          0.34        -31.84        50.04 o                         
   0 -16   0        430.32        478.28        31.12 o                         
   1 -16   0        170.95        152.68        13.92 o                         
   2 -16   0        398.14        435.57        20.87 o                         
   3 -16   0        762.84        741.58        26.93 o                         
   4 -16   0        135.94        109.20        16.55 o                         
   5 -16   0        215.82        238.01        21.77 o                         
   6 -16   0        201.87        130.29        22.32 o                         
   7 -16   0         89.97        101.32        23.01 o                         
   8 -16   0          0.02        -21.38        28.90 o                         
   9 -16   0         27.69         70.93        28.56 o                         
   1 -15   0        806.75        801.70        23.26 o                         
   2 -15   0        682.63        632.88        23.53 o                         
   3 -15   0        302.52        267.88        18.88 o                         
   4 -15   0        224.10        239.55        21.52 o                         
   5 -15   0        374.79        392.63        25.55 o                         
   6 -15   0        205.58        228.02        25.47 o                         
   7 -15   0         56.80         12.93        21.61 o                         
   8 -15   0        253.02        279.87        33.99 o                         
   9 -15   0         12.97         19.10        22.78 o                         
  10 -15   0         12.44         -3.66        20.06 o                         
   0 -14   0       2793.50       2806.80        43.81 o                         
   1 -14   0        100.33         88.90        10.64 o                         
   2 -14   0        417.07        434.12        19.68 o                         
   3 -14   0        326.84        335.52        19.46 o                         
   4 -14   0        179.62        177.48        16.52 o                         
   5 -14   0        106.81         78.85        14.01 o                         
   6 -14   0        221.50        229.08        20.92 o                         
   7 -14   0        435.16        456.51        38.41 o                         
   8 -14   0         11.11         22.74        20.52 o                         
   9 -14   0        187.30        191.98        31.49 o                         
  10 -14   0         34.20         52.91        51.55 o                         
   1 -13   0       2416.63       2344.93        35.64 o                         
   2 -13   0        189.70        177.87         9.61 o                         
   3 -13   0        314.72        316.64        15.30 o                         
   4 -13   0        237.74        229.22        15.19 o                         
   5 -13   0        764.38        731.14        23.80 o                         
   6 -13   0        260.06        252.39        17.77 o                         
   7 -13   0         33.71         27.35        20.01 o                         
   8 -13   0        466.98        503.23        41.43 o                         
   9 -13   0          5.19        -13.74        22.13 o                         
  10 -13   0        117.94         31.04        27.09 o                         
   0 -12   0       7319.73       7514.77        65.02 o                         
   1 -12   0        429.77        397.62        14.02 o                         
   2 -12   0       1217.39       1195.95        21.52 o                         
   3 -12   0        438.12        408.55        14.68 o                         
   4 -12   0         44.51         48.23         8.91 o                         
   5 -12   0        110.79         97.78        12.14 o                         
   6 -12   0        548.95        550.84        29.73 o                         
   7 -12   0        581.00        587.22        28.56 o                         
   8 -12   0         17.66          8.74        15.25 o                         
   9 -12   0        355.61        387.35        30.45 o                         
  10 -12   0         34.24         51.89        26.92 o                         
   1 -11   0       6149.63       6180.74        48.28 o                         
   2 -11   0        630.85        576.77        14.95 o                         
   3 -11   0        513.59        482.10        12.46 o                         
   4 -11   0         37.27         34.63         7.89 o                         
   5 -11   0        607.00        525.57        22.38 o                         
   6 -11   0        362.65        375.53        20.41 o                         
   7 -11   0         81.53         49.00        14.03 o                         
   8 -11   0       1019.30       1112.60        46.40 o                         
   9 -11   0         22.33         -7.86        16.78 o                         
  10 -11   0        127.16        196.56        29.15 o                         
  11 -11   0         23.79         50.20        38.90 o                         
   0 -10   0       7079.11       6882.08        54.62 o                         
   1 -10   0        184.69        166.49         7.08 o                         
   2 -10   0       2570.54       2575.84        29.22 o                         
   3 -10   0       2579.93       2637.91        26.06 o                         
   4 -10   0        976.19        989.70        21.61 o                         
   5 -10   0        684.73        689.82        20.81 o                         
   6 -10   0        723.78        739.35        26.16 o                         
   7 -10   0        811.26        834.59        26.92 o                         
   8 -10   0         35.19         26.80        12.57 o                         
   9 -10   0        265.09        262.43        23.72 o                         
  10 -10   0        107.14        112.86        23.84 o                         
  11 -10   0         61.27        121.78        41.63 o                         
   1  -9   0       1926.83       1857.13        20.12 o                         
   2  -9   0       1574.38       1547.97        18.68 o                         
   3  -9   0       2130.37       2149.15        23.19 o                         
   4  -9   0       1168.89       1156.57        22.50 o                         
   5  -9   0       2373.12       2375.03        37.61 o                         
   6  -9   0        920.34        901.35        22.94 o                         
   7  -9   0         11.63         10.94         9.00 o                         
   8  -9   0        944.30        956.15        32.33 o                         
   9  -9   0        120.85        100.51        18.39 o                         
  10  -9   0         93.18         64.67        17.14 o                         
  11  -9   0        160.70        139.91        28.52 o                         
  12  -9   0         23.27          0.98        31.58 o                         
   0  -8   0       1621.77       1596.58        28.44 o                         
   1  -8   0         49.02         22.49         3.50 o                         
   2  -8   0        999.13        996.75        13.71 o                         
   3  -8   0       4924.29       4677.37        32.32 o                         
   4  -8   0       2735.32       2662.44        30.85 o                         
   5  -8   0       1399.02       1427.36        28.36 o                         
   6  -8   0       2027.59       2013.11        31.31 o                         
   7  -8   0        788.83        746.05        22.12 o                         
   8  -8   0         48.60         38.85        12.73 o                         
   9  -8   0        175.97        181.22        18.95 o                         
  10  -8   0        210.46        169.11        22.26 o                         
  11  -8   0          7.11        -18.74        18.74 o                         
  12  -8   0         75.86         28.18        81.22 o                         
   1  -7   0       2210.49       2320.36        16.31 o                         
   2  -7   0       5936.91       6303.89        34.55 o                         
   3  -7   0       2072.02       2234.58        19.86 o                         
   4  -7   0       1574.01       1581.84        21.93 o                         
   5  -7   0       1676.29       1741.49        25.35 o                         
   6  -7   0       2101.77       2070.97        34.01 o                         
   7  -7   0        439.40        384.22        14.09 o                         
   8  -7   0        185.52        189.20        17.17 o                         
   9  -7   0        211.68        209.25        20.87 o                         
  10  -7   0        219.01        228.23        24.61 o                         
  11  -7   0        199.81        231.29        35.03 o                         
  12  -7   0         78.62        109.05        42.13 o                         
   0  -6   0        194.38        278.50         8.08 o                         
   1  -6   0       6441.19       6575.89        40.01 o                         
   2  -6   0       1089.73       1231.81        11.94 o                         
   3  -6   0      17412.28      17156.87        83.93 o                         
   4  -6   0       2141.22       2023.55        23.58 o                         
   5  -6   0       1996.71       1814.62        27.70 o                         
   6  -6   0       1964.66       1983.09        31.08 o                         
   7  -6   0         32.34         23.35        10.08 o                         
   8  -6   0        112.76        100.45        19.06 o                         
   9  -6   0         16.20          9.72        14.38 o                         
  10  -6   0        220.06        215.52        24.76 o                         
  11  -6   0         29.12         -8.65        17.02 o                         
  12  -6   0        141.28        154.94        29.67 o                         
   1  -5   0       1960.29       1870.64        14.59 o                         
   2  -5   0      19545.63      21101.03        81.68 o                         
   3  -5   0       2957.62       3140.17        19.32 o                         
   4  -5   0       1801.22       1970.76        19.14 o                         
   5  -5   0       5158.84       5248.19        67.45 o                         
   6  -5   0       1368.77       1257.29        34.21 o                         
   7  -5   0        234.45        215.35        16.56 o                         
   8  -5   0         86.86         61.66        14.51 o                         
   9  -5   0         75.18         90.64        18.19 o                         
  10  -5   0         72.92         70.68        18.18 o                         
  11  -5   0        351.09        416.58        35.02 o                         
  12  -5   0        100.58        170.31        24.63 o                         
   0  -4   0      16324.07      15729.13        97.06 o                         
   1  -4   0       4329.73       4223.06        18.28 o                         
   2  -4   0       3420.18       3706.42        19.39 o                         
   3  -4   0      12743.99      13073.15        63.71 o                         
   4  -4   0       1528.89       1409.99        19.13 o                         
   5  -4   0       4595.57       4535.65        52.92 o                         
   6  -4   0       3787.41       3808.70        51.36 o                         
   7  -4   0       1941.78       2019.39        43.92 o                         
   8  -4   0        142.00        114.72        16.98 o                         
   9  -4   0        486.34        471.70        30.11 o                         
  10  -4   0        372.35        384.18        26.70 o                         
  11  -4   0         56.94         80.75        20.15 o                         
  12  -4   0        116.84         91.41        19.82 o                         
   1  -3   0       1555.57       1519.13        10.21 o                         
   2  -3   0       1782.91       1939.82        14.48 o                         
   3  -3   0       3359.86       3608.18        25.16 o                         
   4  -3   0       3721.15       4035.65        29.83 o                         
   5  -3   0       5115.93       5206.82        49.82 o                         
   6  -3   0       2305.67       2296.00        29.88 o                         
   7  -3   0         81.25         72.84         8.93 o                         
   8  -3   0       2489.55       2277.55        60.14 o                         
   9  -3   0         70.89         82.31        17.82 o                         
  10  -3   0         49.62         49.63        16.01 o                         
  11  -3   0        312.33        327.84        29.75 o                         
  12  -3   0         27.40         60.93        18.79 o                         
   1  -2   0       9778.38       9454.67        40.82 o                         
   2  -2   0      11111.93      11086.31        47.55 o                         
   3  -2   0      10410.13      10369.36        81.91 o                         
   4  -2   0       4948.35       4953.92        34.57 o                         
   5  -2   0       1476.91       1540.75        22.46 o                         
   6  -2   0       2885.32       2866.25        36.44 o                         
   7  -2   0       3250.97       3328.99        40.90 o                         
   8  -2   0        214.02        188.80        15.46 o                         
   9  -2   0       1223.94       1322.73        42.36 o                         
  10  -2   0        210.15        214.40        23.29 o                         
  11  -2   0        119.15        106.94        22.50 o                         
  12  -2   0         80.51        136.51        23.22 o                         
   2  -1   0      14411.89      15067.73        59.74 o                         
   3  -1   0       4574.39       4634.00        32.12 o                         
   4  -1   0        410.18        397.11        10.33 o                         
   5  -1   0       2438.15       2470.12        32.99 o                         
   6  -1   0       2521.20       2536.23        34.78 o                         
   7  -1   0         36.43         14.53         8.60 o                         
   8  -1   0       2423.04       2556.62        49.77 o                         
   9  -1   0         57.19         26.43        16.75 o                         
  10  -1   0        349.74        360.98        26.43 o                         
  11  -1   0         64.30         78.70        18.74 o                         
  12  -1   0          3.19         10.04        27.32 o                         
   2   0   0       5549.22       5938.70        30.98 o                         
   3   0   0       1745.88       1709.91        18.67 o                         
   4   0   0        208.70        235.58         8.82 o                         
   5   0   0        110.16        117.08         9.44 o                         
   6   0   0       2662.88       2543.90        41.81 o                         
   7   0   0       3079.14       2992.34        41.82 o                         
   8   0   0         52.94         23.05        12.56 o                         
   9   0   0        984.22       1058.16        35.30 o                         
  10   0   0        319.65        369.39        26.36 o                         
  11   0   0        209.05        204.93        20.71 o                         
  12   0   0          4.13         -6.86        21.42 o                         
   2   1   0      14990.38      15901.96        79.61 o                         
   3   1   0       4688.18       4794.02        34.53 o                         
   4   1   0        454.47        433.58        13.31 o                         
   5   1   0       2514.49       2620.18        36.96 o                         
   6   1   0       2437.36       2409.36        41.52 o                         
   7   1   0         45.21         23.54         8.86 o                         
   8   1   0       2431.69       2459.34        46.71 o                         
   9   1   0         57.96         50.23        12.04 o                         
  10   1   0        350.86        406.16        25.75 o                         
  11   1   0         60.97         48.18        15.70 o                         
  12   1   0          3.99        -20.96        20.96 o                         
   1   2   0       9868.13       9679.77        32.00 o                         
   2   2   0      11605.19      11605.20        41.08 o                         
   3   2   0      10534.07      10542.78        56.46 o                         
   4   2   0       5050.08       5122.49        39.09 o                         
   5   2   0       1408.33       1482.43        27.51 o                         
   6   2   0       2850.02       2860.74        46.00 o                         
   7   2   0       3260.78       3322.75        48.48 o                         
   8   2   0        197.08        158.23        11.94 o                         
   9   2   0       1215.48       1258.81        32.24 o                         
  10   2   0        200.25        195.70        20.52 o                         
  11   2   0        128.61        147.98        20.58 o                         
  12   2   0         80.44         77.36        21.04 o                         
  13   2   0         55.63        123.18        40.02 o                         
   1   3   0       1101.51       1042.73         8.85 o                         
   2   3   0       1429.60       1542.91        13.28 o                         
   3   3   0       3479.65       3664.78        23.85 o                         
   4   3   0       3847.11       4128.87        32.80 o                         
   5   3   0       5219.50       5319.99        41.58 o                         
   6   3   0       2257.65       2287.58        32.19 o                         
   7   3   0         93.80         80.60         8.98 o                         
   8   3   0       2497.85       2408.56        33.76 o                         
   9   3   0         74.65         66.54        11.09 o                         
  10   3   0         51.38         31.97        15.03 o                         
  11   3   0        327.96        339.27        26.57 o                         
  12   3   0         26.58         67.75        20.17 o                         
  13   3   0         20.22        -49.26        66.37 o                         
   0   4   0      16904.18      16349.66        64.23 o                         
   1   4   0       4120.82       3979.86        17.26 o                         
   2   4   0       2948.92       3170.74        18.02 o                         
   3   4   0      12646.90      12892.49        58.42 o                         
   4   4   0       1416.92       1283.01        16.73 o                         
   5   4   0       4572.81       4552.25        36.77 o                         
   6   4   0       3798.25       3696.57        35.75 o                         
   7   4   0       2001.34       2039.76        29.58 o                         
   8   4   0        132.31        118.53         9.95 o                         
   9   4   0        476.16        522.20        20.41 o                         
  10   4   0        394.87        395.55        23.22 o                         
  11   4   0         60.61         50.34        16.52 o                         
  12   4   0        115.91         81.93        24.37 o                         
   1   5   0       1799.35       1685.98        13.38 o                         
   2   5   0      19746.40      21157.94        92.35 o                         
   3   5   0       2949.71       3093.30        21.36 o                         
   4   5   0       1677.88       1811.74        20.57 o                         
   5   5   0       5116.49       5328.83        40.81 o                         
   6   5   0       1425.32       1400.08        23.05 o                         
   7   5   0        289.90        259.38        12.74 o                         
   8   5   0         94.28         83.86         8.95 o                         
   9   5   0         90.37         84.43        12.06 o                         
  10   5   0         66.95         51.64        13.89 o                         
  11   5   0        355.92        290.58        24.60 o                         
  12   5   0         97.41        116.84        26.88 o                         
   0   6   0        182.80        252.91        11.26 o                         
   1   6   0       6352.16       6351.19        29.35 o                         
   2   6   0       1074.74       1198.88        13.18 o                         
   3   6   0      17363.31      16980.73        63.67 o                         
   4   6   0       2224.17       2111.55        21.04 o                         
   5   6   0       1931.49       1842.39        22.85 o                         
   6   6   0       1950.70       1995.42        28.46 o                         
   7   6   0         28.19         19.16         8.51 o                         
   8   6   0        107.13        101.18        11.69 o                         
   9   6   0         15.88          7.14         8.46 o                         
  10   6   0        221.15        209.48        21.98 o                         
  11   6   0         30.67         30.52        15.97 o                         
  12   6   0        141.95        270.52        80.19 o                         
   1   7   0       2200.13       2228.22        18.97 o                         
   2   7   0       5939.89       6211.72        30.75 o                         
   3   7   0       2245.01       2408.15        19.93 o                         
   4   7   0       1741.95       1751.74        18.82 o                         
   5   7   0       1726.79       1846.85        22.64 o                         
   6   7   0       2042.56       2024.63        26.37 o                         
   7   7   0        424.94        424.97        15.32 o                         
   8   7   0        169.75        154.34        12.10 o                         
   9   7   0        198.88        201.64        17.57 o                         
  10   7   0        220.82        234.13        19.03 o                         
  11   7   0        203.93        230.65        29.67 o                         
  12   7   0         79.94         81.52        31.92 o                         
   0   8   0       1511.11       1497.48        28.69 o                         
   1   8   0         80.36         54.06         5.02 o                         
   2   8   0       1092.41       1051.89        13.06 o                         
   3   8   0       4919.90       4621.17        30.71 o                         
   4   8   0       2586.21       2508.28        22.23 o                         
   5   8   0       1424.43       1468.53        20.76 o                         
   6   8   0       2024.90       2121.42        28.48 o                         
   7   8   0        779.16        780.38        19.10 o                         
   8   8   0         44.19         41.00         9.02 o                         
   9   8   0        184.04        197.17        16.70 o                         
  10   8   0        197.34        185.20        19.09 o                         
  11   8   0          5.17        -19.11        19.11 o                         
  12   8   0         74.76         -3.71        28.42 o                         
   1   9   0       1875.82       1820.60        20.06 o                         
   2   9   0       1673.28       1622.96        20.34 o                         
   3   9   0       2060.86       2088.97        21.51 o                         
   4   9   0       1248.24       1221.30        17.11 o                         
   5   9   0       2361.95       2375.59        26.42 o                         
   6   9   0        912.03        930.08        19.95 o                         
   7   9   0         11.28          9.34         7.32 o                         
   8   9   0        973.32       1006.01        28.37 o                         
   9   9   0        112.40        118.65        17.57 o                         
  10   9   0         94.33         90.94        15.88 o                         
  11   9   0        161.82        150.35        25.27 o                         
  12   9   0         24.50        133.96        46.41 o                         
   0  10   0       6880.78       6861.41        97.85 o                         
   1  10   0        161.72        146.88         6.61 o                         
   2  10   0       2552.71       2602.84        25.06 o                         
   3  10   0       2619.81       2636.41        25.57 o                         
   4  10   0        962.13        999.61        17.53 o                         
   5  10   0        681.75        657.04        13.62 o                         
   6  10   0        691.26        689.71        17.42 o                         
   7  10   0        802.69        803.63        19.81 o                         
   8  10   0         34.26         28.06        10.07 o                         
   9  10   0        265.58        278.96        21.66 o                         
  10  10   0         98.26         89.86        16.69 o                         
  11  10   0         53.54         46.26        22.51 o                         
   1  11   0       6171.40       6169.37        43.10 o                         
   2  11   0        662.04        592.14        13.62 o                         
   3  11   0        529.34        478.27        10.86 o                         
   4  11   0         29.62         20.06         5.88 o                         
   5  11   0        643.70        604.54        18.94 o                         
   6  11   0        377.06        382.35        16.47 o                         
   7  11   0         85.16         71.07        10.40 o                         
   8  11   0       1000.44       1088.08        30.44 o                         
   9  11   0         21.93          3.45        12.97 o                         
  10  11   0        127.07        124.54        28.01 o                         
  11  11   0         25.20         70.09        28.79 o                         
   0  12   0       7405.64       7589.59        78.94 o                         
   1  12   0        464.92        455.50        14.99 o                         
   2  12   0       1120.64       1114.87        19.09 o                         
   3  12   0        390.56        368.46        13.16 o                         
   4  12   0         45.82         64.27         9.89 o                         
   5  12   0        106.87        102.40        11.45 o                         
   6  12   0        558.11        600.15        20.10 o                         
   7  12   0        564.78        552.33        20.12 o                         
   8  12   0         15.46         -5.72        10.03 o                         
   9  12   0        352.81        420.86        26.13 o                         
  10  12   0         34.88         24.55        17.28 o                         
  11  12   0         49.67         67.77        31.85 o                         
   1  13   0       2497.12       2454.65        32.57 o                         
   2  13   0        186.89        169.70         9.70 o                         
   3  13   0        319.16        319.27        13.69 o                         
   4  13   0        247.80        261.20        14.24 o                         
   5  13   0        763.65        756.57        22.22 o                         
   6  13   0        259.09        250.12        14.84 o                         
   7  13   0         38.51         26.30        10.25 o                         
   8  13   0        465.66        489.89        22.96 o                         
   9  13   0          5.85         20.54        16.90 o                         
  10  13   0        118.60        110.13        38.03 o                         
   0  14   0       2765.57       2881.06        58.06 o                         
   1  14   0         81.80         83.52        10.73 o                         
   2  14   0        433.37        456.83        13.90 o                         
   3  14   0        335.26        331.28        14.67 o                         
   4  14   0        180.40        163.99        12.50 o                         
   5  14   0        107.05         81.96        10.43 o                         
   6  14   0        223.70        222.32        13.96 o                         
   7  14   0        420.96        483.91        20.85 o                         
   8  14   0         10.04        -13.02        14.49 o                         
   9  14   0        187.14        206.55        21.49 o                         
  10  14   0         32.87         22.09        25.63 o                         
   1  15   0        820.43        813.74        25.69 o                         
   2  15   0        690.05        670.69        23.57 o                         
   3  15   0        305.44        284.83        17.36 o                         
   4  15   0        227.37        256.37        17.39 o                         
   5  15   0        386.67        402.60        17.43 o                         
   6  15   0        199.33        197.64        15.17 o                         
   7  15   0         60.72         66.97        13.30 o                         
   8  15   0        258.47        284.90        30.12 o                         
   9  15   0         13.52        -17.72        21.70 o                         
   0  16   0        419.93        492.82        30.51 o                         
   1  16   0        175.07        187.79        16.28 o                         
   2  16   0        393.42        458.42        22.42 o                         
   3  16   0        720.64        698.72        25.10 o                         
   4  16   0        150.67        116.08        15.73 o                         
   5  16   0        216.58        193.62        17.78 o                         
   6  16   0        208.52        195.26        18.22 o                         
   7  16   0         91.00         91.67        17.00 o                         
   8  16   0          0.04         -6.19        20.93 o                         
   9  16   0         27.30         80.33        46.64 o                         
   1  17   0         15.75        -13.67        14.09 o                         
   2  17   0        486.00        552.32        29.15 o                         
   3  17   0        155.10        146.04        18.81 o                         
   4  17   0        500.87        540.12        27.32 o                         
   5  17   0        348.54        350.47        23.60 o                         
   6  17   0         26.64         26.28        15.41 o                         
   7  17   0         35.76         34.29        17.06 o                         
   8  17   0         34.11         83.49        26.92 o                         
   0  18   0         57.07         61.56        18.82 o                         
   1  18   0         81.62         81.75        16.93 o                         
   2  18   0         65.50         67.17        17.32 o                         
   3  18   0        425.16        415.74        26.33 o                         
   4  18   0        109.27         91.30        16.54 o                         
   5  18   0         78.31         43.47        13.75 o                         
   6  18   0         89.95         56.69        18.33 o                         
   7  18   0         13.13        -14.22        26.32 o                         
   8  18   0          8.00        -60.28        60.28 o                         
   1  19   0          8.75          1.91        15.92 o                         
   2  19   0        299.84        397.14        28.59 o                         
   3  19   0         76.49         93.07        21.48 o                         
   4  19   0        112.70        117.83        18.80 o                         
   5  19   0         87.37        108.41        18.02 o                         
   6  19   0         30.67          4.24        17.00 o                         
   7  19   0         51.86         49.60        36.87 o                         
   0  20   0         56.16         11.89        57.56 o                         
   1  20   0         47.23         66.98        22.91 o                         
   2  20   0         26.56         49.84        20.65 o                         
   3  20   0        226.81        233.50        35.88 o                         
   4  20   0         85.84         84.73        18.69 o                         
   5  20   0         27.20         15.05        18.93 o                         
   6  20   0         65.35         42.19        24.11 o                         
   1  21   0         77.99         84.13        33.12 o                         
   2  21   0         96.23        124.46        27.96 o                         
   3  21   0         36.84         68.77        22.59 o                         
   4  21   0         52.14          7.83        46.82 o                         
   5  21   0         81.91        103.69        34.57 o                         
   0  22   0        165.79         41.23        46.20 o                         
   1  22   0         10.96         31.45        43.01 o                         
   2  22   0         39.28         45.53        46.19 o                         
   3  22   0         34.59         11.87        33.95 o                         
   4  22   0         21.81         32.10        32.75 o                         
  -1 -23   1         22.09         67.67        59.16 o                         
   0 -23   1         23.68        -64.89        64.89 o                         
   1 -23   1         43.69         -9.56        31.68 o                         
   2 -23   1         23.19        115.47        73.33 o                         
  -4 -22   1         60.92         73.72        59.69 o                         
  -3 -22   1          8.31        -39.19        39.19 o                         
  -2 -22   1         47.11         12.54        80.66 o                         
  -1 -22   1         77.16        137.33        34.30 o                         
   0 -22   1          4.96        -39.77        39.77 o                         
   1 -22   1         47.53         61.29        24.12 o                         
   2 -22   1         68.35         34.89        30.11 o                         
   3 -22   1         53.44         11.92       100.26 o                         
   4 -22   1         15.59         95.28        58.55 o                         
  -5 -21   1         30.21        -39.16        39.16 o                         
  -4 -21   1          6.38          2.67        24.82 o                         
  -3 -21   1         85.25         72.08        32.98 o                         
  -2 -21   1        117.18        215.75        44.42 o                         
  -1 -21   1         23.21         37.78        20.61 o                         
   0 -21   1        109.79        147.55        31.60 o                         
   1 -21   1         90.05        174.21        28.86 o                         
   2 -21   1         44.81         89.84        27.92 o                         
   3 -21   1         67.44          2.14        45.94 o                         
   4 -21   1         67.26         23.18        27.22 o                         
   5 -21   1         16.60         20.81        51.05 o                         
  -6 -20   1         40.81          0.09        32.18 o                         
  -5 -20   1         33.10        -34.67        37.01 o                         
  -4 -20   1         67.57         51.61        27.14 o                         
  -3 -20   1         15.33         63.22        44.28 o                         
  -2 -20   1         84.26         53.25        18.32 o                         
  -1 -20   1        233.71        259.53        25.56 o                         
   0 -20   1         51.11         25.88        18.21 o                         
   1 -20   1        184.64        208.29        32.23 o                         
   2 -20   1        148.80        162.05        28.10 o                         
   3 -20   1         33.21         -0.43        21.99 o                         
   4 -20   1         39.58          8.89        25.80 o                         
   5 -20   1         26.00         -3.67        31.63 o                         
   6 -20   1         78.68         29.73        41.29 o                         
  -7 -19   1        120.90        188.95        72.83 o                         
  -6 -19   1        122.07        181.25        42.45 o                         
  -5 -19   1         38.11         70.30        27.72 o                         
  -4 -19   1          2.64        -24.51        30.38 o                         
  -3 -19   1         26.71          5.06        19.56 o                         
  -2 -19   1        184.14        162.91        22.88 o                         
  -1 -19   1         16.69         -9.37        18.86 o                         
   0 -19   1        505.46        570.05        34.01 o                         
   1 -19   1        408.13        470.41        33.92 o                         
   2 -19   1        146.22        156.51        21.90 o                         
   3 -19   1         51.72         38.98        20.69 o                         
   4 -19   1          1.93         -3.31        35.82 o                         
   5 -19   1         24.18         64.68        25.22 o                         
   6 -19   1          8.30         56.33        48.60 o                         
   7 -19   1        151.29        114.48        64.76 o                         
  -8 -18   1        138.62        121.06        32.06 o                         
  -7 -18   1        132.28        156.68        30.65 o                         
  -6 -18   1        126.01        147.17        27.65 o                         
  -5 -18   1         35.47          9.59        17.27 o                         
  -4 -18   1         14.20          2.73        17.27 o                         
  -3 -18   1         32.39         38.64        17.13 o                         
  -2 -18   1          7.27         -3.49        13.79 o                         
  -1 -18   1        500.45        469.42        27.74 o                         
   0 -18   1        146.26        126.00        16.05 o                         
   1 -18   1        455.36        474.81        27.11 o                         
   2 -18   1        279.08        248.30        22.96 o                         
   3 -18   1         22.69         55.52        14.77 o                         
   4 -18   1          4.64         22.63        17.59 o                         
   5 -18   1          0.76         -4.06        23.88 o                         
   6 -18   1        215.94        192.49        27.96 o                         
   7 -18   1          1.16        -24.83        24.83 o                         
   8 -18   1        111.13        160.59        72.10 o                         
  -9 -17   1        111.39         -7.27        51.31 o                         
  -8 -17   1         77.75         40.98        26.64 o                         
  -7 -17   1        156.45         75.48        32.81 o                         
  -6 -17   1        101.89         76.75        23.07 o                         
  -5 -17   1         13.63         -1.42        15.92 o                         
  -4 -17   1         16.45         19.79        14.13 o                         
  -3 -17   1        141.83        124.51        15.21 o                         
  -2 -17   1        631.42        647.21        27.17 o                         
  -1 -17   1         69.12         68.79        13.19 o                         
   0 -17   1        517.57        507.17        26.86 o                         
   1 -17   1        511.90        512.07        27.46 o                         
   2 -17   1        334.09        352.65        23.46 o                         
   3 -17   1        125.42        125.28        16.11 o                         
   4 -17   1         46.27         47.89        13.14 o                         
   5 -17   1         33.94         20.40        15.81 o                         
   6 -17   1         18.81         15.94        17.37 o                         
   7 -17   1        381.14        458.05        38.37 o                         
   8 -17   1         24.72         35.37        24.24 o                         
  -9 -16   1         12.38         16.81        24.01 o                         
  -8 -16   1        145.09        134.20        28.16 o                         
  -7 -16   1        193.40        179.06        33.40 o                         
  -6 -16   1         57.30         38.90        18.44 o                         
  -5 -16   1         46.75         21.00        19.25 o                         
  -4 -16   1        361.08        380.78        24.32 o                         
  -3 -16   1        113.68         77.20        13.50 o                         
  -2 -16   1        238.35        243.37        16.24 o                         
  -1 -16   1        842.56        813.06        25.99 o                         
   0 -16   1        119.74         97.28        13.63 o                         
   1 -16   1        873.32        861.95        24.81 o                         
   2 -16   1        346.63        339.05        19.37 o                         
   3 -16   1        150.38        163.25        15.44 o                         
   4 -16   1        143.36        107.65        17.43 o                         
   5 -16   1        140.15        153.50        19.36 o                         
   6 -16   1        181.17        183.65        29.14 o                         
   7 -16   1         22.64          7.72        17.88 o                         
   8 -16   1        191.86        221.00        32.50 o                         
   9 -16   1         35.57         18.42        33.12 o                         
 -10 -15   1         27.28         27.24        39.05 o                         
  -9 -15   1         76.57         83.85        25.22 o                         
  -8 -15   1         86.13         46.05        23.39 o                         
  -7 -15   1         54.31         39.36        22.63 o                         
  -6 -15   1        298.89        261.66        24.71 o                         
  -5 -15   1        451.93        453.53        26.29 o                         
  -4 -15   1         29.80         24.78        13.10 o                         
  -3 -15   1        541.67        599.92        24.43 o                         
  -2 -15   1        393.78        426.24        19.52 o                         
  -1 -15   1        606.89        684.87        21.48 o                         
   0 -15   1       1973.25       1918.68        29.00 o                         
   1 -15   1       1018.09       1100.43        27.03 o                         
   2 -15   1        179.32        135.87        13.86 o                         
   3 -15   1        282.03        251.44        18.62 o                         
   4 -15   1        617.96        614.35        27.37 o                         
   5 -15   1         56.25         39.09        15.99 o                         
   6 -15   1        194.32        192.22        23.64 o                         
   7 -15   1        224.96        220.83        36.54 o                         
   8 -15   1          8.74        -28.31        28.31 o                         
   9 -15   1         78.73         45.03        29.83 o                         
 -10 -14   1         44.00         48.29        41.62 o                         
  -9 -14   1         64.35         70.59        25.07 o                         
  -8 -14   1         16.15         -7.26        22.78 o                         
  -7 -14   1        172.29        195.36        29.80 o                         
  -6 -14   1        167.17        202.70        23.60 o                         
  -5 -14   1        399.50        404.91        24.54 o                         
  -4 -14   1       1782.79       1856.08        40.42 o                         
  -3 -14   1         59.19         24.85        10.14 o                         
  -2 -14   1       1142.18       1092.50        28.33 o                         
  -1 -14   1       1606.32       1596.86        32.01 o                         
   0 -14   1        275.59        200.02         8.87 o                         
   1 -14   1        820.53        834.52        23.20 o                         
   2 -14   1        533.46        550.97        21.99 o                         
   3 -14   1       1244.54       1328.43        35.60 o                         
   4 -14   1        433.11        409.32        23.78 o                         
   5 -14   1        892.71        993.88        35.12 o                         
   6 -14   1         54.72         36.85        13.94 o                         
   7 -14   1        100.53         96.52        35.81 o                         
   8 -14   1         33.58         19.58        21.67 o                         
   9 -14   1         61.62        107.72        25.10 o                         
  10 -14   1         36.56         35.20        33.93 o                         
 -10 -13   1         92.59        128.58        33.78 o                         
  -9 -13   1         10.94         -2.20        24.71 o                         
  -8 -13   1         53.78         16.37        22.77 o                         
  -7 -13   1         76.04         75.08        15.56 o                         
  -6 -13   1        459.99        447.52        21.74 o                         
  -5 -13   1       1484.63       1447.45        34.58 o                         
  -4 -13   1        476.29        523.23        19.71 o                         
  -3 -13   1       2685.86       2667.61        35.18 o                         
  -2 -13   1        708.10        677.65        16.07 o                         
  -1 -13   1       1183.79       1218.28        24.36 o                         
   0 -13   1        153.44        127.89         7.40 o                         
   1 -13   1        649.26        640.92        20.72 o                         
   2 -13   1        510.13        440.56        13.94 o                         
   3 -13   1        764.81        793.47        29.08 o                         
   4 -13   1       3170.95       3080.46        53.40 o                         
   5 -13   1        131.52        119.71        12.46 o                         
   6 -13   1        553.43        562.25        24.73 o                         
   7 -13   1         22.76        -11.40        14.35 o                         
   8 -13   1         40.63         62.34        23.67 o                         
   9 -13   1         27.18        -15.81        27.05 o                         
  10 -13   1         37.42         79.03        49.72 o                         
 -11 -12   1        150.66        169.15        68.08 o                         
 -10 -12   1         24.33         57.95        27.16 o                         
  -9 -12   1        163.91        147.88        23.66 o                         
  -8 -12   1         22.79         -3.44        16.44 o                         
  -7 -12   1        153.29        145.42        20.16 o                         
  -6 -12   1        479.32        539.34        23.64 o                         
  -5 -12   1        709.86        661.74        24.13 o                         
  -4 -12   1       3761.16       3818.67        42.83 o                         
  -3 -12   1        104.51         80.33         6.65 o                         
  -2 -12   1       1816.40       1791.90        24.76 o                         
  -1 -12   1        948.58        913.98        20.36 o                         
   0 -12   1        523.73        533.02        13.24 o                         
   1 -12   1        149.88        145.65         7.56 o                         
   2 -12   1        823.63        794.38        17.79 o                         
   3 -12   1       2948.70       3012.13        43.30 o                         
   4 -12   1        679.11        612.77        20.56 o                         
   5 -12   1       2083.16       2199.02        41.02 o                         
   6 -12   1        173.71        171.57        17.45 o                         
   7 -12   1        250.68        252.71        21.22 o                         
   8 -12   1          8.48         13.73        15.69 o                         
   9 -12   1        156.27        154.29        29.19 o                         
  10 -12   1         14.16         26.60        32.06 o                         
 -11 -11   1          4.63         47.81        43.67 o                         
 -10 -11   1        113.36         86.03        23.39 o                         
  -9 -11   1         65.32         58.75        20.03 o                         
  -8 -11   1          2.54         -0.78        17.30 o                         
  -7 -11   1        249.87        246.04        18.36 o                         
  -6 -11   1       1085.91       1078.28        31.09 o                         
  -5 -11   1       3224.35       3162.63        41.74 o                         
  -4 -11   1        219.49        225.95        13.94 o                         
  -3 -11   1       1636.76       1630.89        23.18 o                         
  -2 -11   1        396.81        400.33        11.25 o                         
  -1 -11   1        888.14        856.05        14.53 o                         
   0 -11   1       2538.18       2550.83        25.45 o                         
   1 -11   1       1494.57       1414.14        27.30 o                         
   2 -11   1       1117.77       1089.22        21.02 o                         
   3 -11   1        489.80        477.02        13.46 o                         
   4 -11   1       3800.60       3856.05        47.92 o                         
   5 -11   1        180.32        173.18        14.32 o                         
   6 -11   1       1112.41       1160.48        31.49 o                         
   7 -11   1         72.90         66.12        13.85 o                         
   8 -11   1         40.89         22.31        11.72 o                         
   9 -11   1         31.20         14.87        18.02 o                         
  10 -11   1        125.39         72.14        27.05 o                         
 -11 -10   1        170.47        176.63        30.15 o                         
 -10 -10   1         99.53        114.50        22.34 o                         
  -9 -10   1         51.57         28.72        19.76 o                         
  -8 -10   1        148.98        109.73        16.92 o                         
  -7 -10   1        849.95        832.38        29.33 o                         
  -6 -10   1        414.99        469.80        24.70 o                         
  -5 -10   1        541.63        508.81        17.83 o                         
  -4 -10   1       3434.62       3525.22        38.80 o                         
  -3 -10   1        582.45        527.96        12.49 o                         
  -2 -10   1       3639.35       3611.68        30.53 o                         
  -1 -10   1       5337.06       5218.31        56.24 o                         
   0 -10   1        480.58        453.99        10.85 o                         
   1 -10   1       2235.08       2182.24        21.86 o                         
   2 -10   1       1241.58       1243.19        21.82 o                         
   3 -10   1       1426.39       1506.34        22.40 o                         
   4 -10   1       1241.20       1217.09        24.11 o                         
   5 -10   1       2228.60       2304.77        34.94 o                         
   6 -10   1        426.84        412.55        19.84 o                         
   7 -10   1        227.46        255.26        19.80 o                         
   8 -10   1        278.92        317.72        24.15 o                         
   9 -10   1        296.92        327.72        26.80 o                         
  10 -10   1         82.99         60.74        18.28 o                         
  11 -10   1         80.59         18.57        34.08 o                         
 -12  -9   1         77.96         86.42        55.27 o                         
 -11  -9   1         20.99         49.21        29.21 o                         
 -10  -9   1         38.87         16.52        21.84 o                         
  -9  -9   1        472.55        480.62        29.61 o                         
  -8  -9   1        266.93        216.78        19.13 o                         
  -7  -9   1        441.35        407.42        17.86 o                         
  -6  -9   1       1106.83       1049.75        34.61 o                         
  -5  -9   1       1795.04       1830.29        31.69 o                         
  -4  -9   1        700.69        685.71        16.40 o                         
  -3  -9   1       3017.81       2973.26        26.47 o                         
  -2  -9   1       4827.28       4826.03        32.75 o                         
  -1  -9   1       1373.29       1365.41        19.97 o                         
   0  -9   1       2571.42       2528.12        23.44 o                         
   1  -9   1       1487.60       1464.35        18.59 o                         
   2  -9   1       3046.93       2778.60        26.33 o                         
   3  -9   1        506.21        520.52        12.50 o                         
   4  -9   1       1469.38       1448.96        25.74 o                         
   5  -9   1        212.74        215.43        13.53 o                         
   6  -9   1        869.77        822.49        26.15 o                         
   7  -9   1        815.76        793.78        26.22 o                         
   8  -9   1        223.86        219.41        18.68 o                         
   9  -9   1        297.74        278.95        23.26 o                         
  10  -9   1         48.54         13.89        16.96 o                         
  11  -9   1         81.73         72.14        19.62 o                         
  12  -9   1         43.65        -10.53        33.46 o                         
 -12  -8   1          8.33        -27.87        27.87 o                         
 -11  -8   1         21.36        -20.95        20.95 o                         
 -10  -8   1        248.97        242.69        27.25 o                         
  -9  -8   1         62.43         59.87        15.13 o                         
  -8  -8   1        745.87        734.06        27.68 o                         
  -7  -8   1       1529.57       1450.22        35.96 o                         
  -6  -8   1       1450.32       1456.21        28.62 o                         
  -5  -8   1        250.82        250.02        11.33 o                         
  -4  -8   1       1553.47       1526.89        21.41 o                         
  -3  -8   1        711.80        616.47        10.72 o                         
  -2  -8   1       2764.00       2818.97        20.75 o                         
  -1  -8   1       8580.82       8012.56        77.80 o                         
   0  -8   1       1327.20       1193.60        17.59 o                         
   1  -8   1       6120.55       6304.35        54.44 o                         
   2  -8   1       3582.92       3413.94        21.92 o                         
   3  -8   1        563.61        589.96        11.68 o                         
   4  -8   1         94.26        102.56         8.76 o                         
   5  -8   1         10.58         -3.00         7.24 o                         
   6  -8   1       3206.35       3141.35        50.86 o                         
   7  -8   1        588.28        615.12        19.11 o                         
   8  -8   1        901.56       1012.48        35.20 o                         
   9  -8   1        353.48        413.48        26.23 o                         
  10  -8   1        219.26        212.45        24.16 o                         
  11  -8   1         25.08         13.86        17.79 o                         
  12  -8   1         32.53         36.47        38.23 o                         
 -12  -7   1         15.44         -9.94        33.17 o                         
 -11  -7   1         31.82         32.62        20.04 o                         
 -10  -7   1         91.83         90.70        21.44 o                         
  -9  -7   1        873.38        961.39        39.89 o                         
  -8  -7   1        277.70        265.61        18.54 o                         
  -7  -7   1       2929.38       2980.01        49.05 o                         
  -6  -7   1       1996.88       1928.82        29.86 o                         
  -5  -7   1         30.90         27.76         6.06 o                         
  -4  -7   1         32.81         21.63         4.98 o                         
  -3  -7   1       1662.58       1738.28        16.02 o                         
  -2  -7   1       3671.23       3850.94        25.87 o                         
  -1  -7   1         99.91         76.97         3.36 o                         
   0  -7   1       7010.46       7200.82        60.62 o                         
   1  -7   1       7525.37       7904.90        39.35 o                         
   2  -7   1       4985.44       4669.21        31.84 o                         
   3  -7   1        815.92        809.77        13.03 o                         
   4  -7   1        279.38        262.27        10.39 o                         
   5  -7   1        220.96        214.53        12.65 o                         
   6  -7   1         42.78         39.84         9.01 o                         
   7  -7   1       2615.60       2574.89        45.45 o                         
   8  -7   1         45.54         38.15        13.75 o                         
   9  -7   1        785.57        777.67        33.76 o                         
  10  -7   1         25.60         18.78        18.69 o                         
  11  -7   1         17.67        -17.63        17.63 o                         
  12  -7   1         13.51         20.91        26.75 o                         
 -12  -6   1          4.97         21.29        24.42 o                         
 -11  -6   1          4.33          2.87        15.85 o                         
 -10  -6   1        394.08        376.14        29.84 o                         
  -9  -6   1        262.96        277.27        24.35 o                         
  -8  -6   1       1257.52       1283.24        34.94 o                         
  -7  -6   1       1205.29       1203.89        31.75 o                         
  -6  -6   1       1876.63       1767.78        35.11 o                         
  -5  -6   1         40.65         40.40         5.11 o                         
  -4  -6   1       1107.71       1022.52        14.33 o                         
  -3  -6   1       2919.61       2655.75        17.95 o                         
  -2  -6   1        844.86        929.11         9.85 o                         
  -1  -6   1       9945.95       9441.99        56.78 o                         
   0  -6   1       3437.44       3155.74        20.97 o                         
   1  -6   1       7333.68       7584.69        48.41 o                         
   2  -6   1       7533.27       7693.69        40.12 o                         
   3  -6   1        857.53        914.84        12.51 o                         
   4  -6   1        463.61        451.44        14.32 o                         
   5  -6   1         90.55         80.86        10.81 o                         
   6  -6   1       3827.09       3714.68        58.62 o                         
   7  -6   1        106.65        103.63         7.89 o                         
   8  -6   1       1354.60       1456.37        41.60 o                         
   9  -6   1        217.43        261.98        22.28 o                         
  10  -6   1        396.75        396.67        30.76 o                         
  11  -6   1         39.29         58.88        20.82 o                         
  12  -6   1         15.28         32.16        31.03 o                         
 -12  -5   1         32.22         10.23        22.88 o                         
 -11  -5   1         48.45         35.82        19.88 o                         
 -10  -5   1         87.68         73.64        19.90 o                         
  -9  -5   1       1031.15       1145.75        42.78 o                         
  -8  -5   1        427.58        422.01        24.11 o                         
  -7  -5   1       1843.73       1923.49        38.84 o                         
  -6  -5   1        488.83        465.36        19.30 o                         
  -5  -5   1        306.79        264.62        10.33 o                         
  -4  -5   1        511.94        441.46         9.42 o                         
  -3  -5   1       3545.05       3392.23        19.93 o                         
  -2  -5   1      10158.14      10846.53        43.57 o                         
  -1  -5   1       3918.86       4049.22        16.89 o                         
   0  -5   1       6242.40       6182.94        39.90 o                         
   1  -5   1      11741.07      12335.97        63.32 o                         
   2  -5   1      10573.96      10260.60        45.55 o                         
   3  -5   1       2916.48       2839.29        20.99 o                         
   4  -5   1        103.11         95.33         7.01 o                         
   5  -5   1         92.77         89.19        10.50 o                         
   6  -5   1        241.64        239.03        13.12 o                         
   7  -5   1       2266.31       2221.20        34.32 o                         
   8  -5   1        165.86        147.02        17.78 o                         
   9  -5   1        749.99        704.52        33.25 o                         
  10  -5   1          6.30         25.94        17.73 o                         
  11  -5   1         52.28         51.93        27.54 o                         
  12  -5   1         37.40        109.38        31.33 o                         
 -12  -4   1         33.62         11.44        25.63 o                         
 -11  -4   1         68.36         55.30        22.78 o                         
 -10  -4   1        265.46        273.31        23.27 o                         
  -9  -4   1        110.81         99.68        17.05 o                         
  -8  -4   1       1148.86       1219.96        40.71 o                         
  -7  -4   1       2530.27       2624.51        41.16 o                         
  -6  -4   1       1021.83       1014.09        23.10 o                         
  -5  -4   1        138.35        125.52         8.95 o                         
  -4  -4   1       6082.80       6230.01        35.97 o                         
  -3  -4   1       2759.52       2651.29        21.09 o                         
  -2  -4   1       4853.45       4912.10        21.34 o                         
  -1  -4   1      10221.69       9714.70        34.93 o                         
   0  -4   1       2448.42       2186.46        13.81 o                         
   1  -4   1      13672.88      14674.47        61.02 o                         
   2  -4   1       7968.35       8002.85        32.22 o                         
   3  -4   1       2945.17       2961.06        22.11 o                         
   4  -4   1         53.14         48.77         5.45 o                         
   5  -4   1        543.16        541.23        15.81 o                         
   6  -4   1       1624.40       1581.93        34.39 o                         
   7  -4   1        784.93        740.08        24.39 o                         
   8  -4   1       1456.54       1454.25        32.42 o                         
   9  -4   1        569.16        597.76        30.55 o                         
  10  -4   1        375.02        362.70        26.38 o                         
  11  -4   1         49.43         46.25        17.27 o                         
  12  -4   1         93.01        123.68        23.70 o                         
 -13  -3   1         15.32        -43.88        43.88 o                         
 -12  -3   1        182.83        204.09        39.35 o                         
 -11  -3   1         52.43         62.82        20.22 o                         
 -10  -3   1         87.50         90.84        17.79 o                         
  -9  -3   1        850.16        871.15        34.53 o                         
  -8  -3   1        222.31        222.55        22.00 o                         
  -7  -3   1        310.74        321.54        17.79 o                         
  -6  -3   1       2058.57       2049.99        29.81 o                         
  -5  -3   1       5831.04       5987.13        43.91 o                         
  -4  -3   1        751.48        735.33        13.90 o                         
  -3  -3   1       4351.67       4378.49        24.76 o                         
  -2  -3   1      14034.10      14612.50        59.41 o                         
  -1  -3   1      35149.66      34964.13        87.34 o                         
   0  -3   1      18920.10      19103.53        71.61 o                         
   1  -3   1      13548.12      14252.09        55.16 o                         
   2  -3   1      16153.39      15955.68        67.82 o                         
   3  -3   1        274.37        273.50         8.40 o                         
   4  -3   1       2560.45       2633.50        26.34 o                         
   5  -3   1        901.46        853.50        21.32 o                         
   6  -3   1       1058.20       1039.52        22.44 o                         
   7  -3   1       1046.09       1053.92        29.35 o                         
   8  -3   1        450.08        480.43        21.57 o                         
   9  -3   1        359.02        411.72        29.10 o                         
  10  -3   1        105.05         81.04        18.89 o                         
  11  -3   1        214.28        214.70        26.71 o                         
  12  -3   1         50.09         70.57        20.11 o                         
 -13  -2   1         76.16         -2.26        44.96 o                         
 -12  -2   1         15.28         39.78        18.25 o                         
 -11  -2   1        325.42        393.06        31.60 o                         
 -10  -2   1        446.40        488.88        29.23 o                         
  -9  -2   1        165.09        152.68        18.94 o                         
  -8  -2   1        174.84        168.33        17.94 o                         
  -7  -2   1       1140.73       1124.33        23.06 o                         
  -6  -2   1       1201.55       1187.79        20.52 o                         
  -5  -2   1       1292.43       1278.55        20.24 o                         
  -4  -2   1      20203.25      20982.56        97.91 o                         
  -3  -2   1        475.79        509.01         9.92 o                         
  -2  -2   1       4507.11       4419.93        40.79 o                         
  -1  -2   1       7383.71       7469.16        41.47 o                         
   0  -2   1       3272.20       3213.99        27.75 o                         
   1  -2   1       7610.12       7747.27        32.88 o                         
   2  -2   1       3020.83       3220.62        22.72 o                         
   3  -2   1      12063.66      12297.40        60.30 o                         
   4  -2   1       4612.91       4863.66        40.97 o                         
   5  -2   1       7380.23       7170.92        70.97 o                         
   6  -2   1       1562.77       1496.63        24.54 o                         
   7  -2   1        667.37        646.36        22.60 o                         
   8  -2   1        242.84        245.39        18.13 o                         
   9  -2   1        475.35        433.93        26.66 o                         
  10  -2   1        218.09        230.70        22.84 o                         
  11  -2   1        150.37        129.49        20.91 o                         
  12  -2   1        177.69        204.78        25.62 o                         
 -13  -1   1          7.61         95.86        68.22 o                         
 -12  -1   1        393.41        395.31        32.90 o                         
 -11  -1   1          8.22         -8.32        19.06 o                         
 -10  -1   1        575.19        603.92        31.51 o                         
  -9  -1   1        106.66         91.27        16.99 o                         
  -8  -1   1         77.89         60.94        11.73 o                         
  -7  -1   1        138.77        119.59        10.10 o                         
  -6  -1   1       2561.75       2481.54        36.18 o                         
  -5  -1   1       4241.27       4180.61        36.86 o                         
  -4  -1   1       2922.15       2850.32        26.06 o                         
  -3  -1   1       5779.90       5612.78        35.22 o                         
  -2  -1   1       2624.14       2902.33        19.06 o                         
   1  -1   1       3856.28       4091.71        26.13 o                         
   2  -1   1       6033.14       6493.86        43.09 o                         
   3  -1   1      12739.87      13117.19        61.36 o                         
   4  -1   1      13193.23      13455.22        86.69 o                         
   5  -1   1       2503.47       2546.50        31.94 o                         
   6  -1   1       3012.23       3144.85        44.69 o                         
   7  -1   1        215.06        195.30        14.95 o                         
   8  -1   1         18.02          6.24        12.37 o                         
   9  -1   1        101.23        106.35        18.93 o                         
  10  -1   1        207.69        203.30        22.21 o                         
  11  -1   1        116.02        114.37        20.18 o                         
  12  -1   1         80.14         75.43        20.72 o                         
 -13   0   1        155.88         57.82        63.12 o                         
 -12   0   1         31.52         27.82        22.75 o                         
 -11   0   1        279.80        249.06        24.09 o                         
 -10   0   1         75.98         79.30        17.34 o                         
  -9   0   1        386.77        405.93        25.71 o                         
  -8   0   1        202.99        155.21        14.80 o                         
  -7   0   1       1718.53       1735.43        30.64 o                         
  -6   0   1       2509.55       2512.16        31.49 o                         
  -5   0   1       1299.11       1266.65        19.83 o                         
  -4   0   1      13590.93      13698.42        95.00 o                         
  -3   0   1         35.75         30.47         3.31 o                         
  -2   0   1         58.41         39.74         3.48 o                         
   1   0   1       1857.18       1928.05        29.03 o                         
   2   0   1      18200.76      18971.36       134.16 o                         
   3   0   1      33392.38      33008.44       170.05 o                         
   4   0   1       1212.87       1290.84        20.25 o                         
   5   0   1       5184.82       5240.04        49.12 o                         
   6   0   1          2.27          2.69         7.69 o                         
   7   0   1       1561.05       1433.93        35.73 o                         
   8   0   1          3.67        -10.40        10.40 o                         
   9   0   1        791.09        826.04        30.40 o                         
  10   0   1         47.59         51.27        17.41 o                         
  11   0   1        105.73        138.07        19.19 o                         
  12   0   1        163.98        139.92        22.92 o                         
 -13   1   1          6.14         37.12        36.40 o                         
 -12   1   1        397.89        428.16        33.81 o                         
 -11   1   1          8.15        -16.54        16.54 o                         
 -10   1   1        582.30        610.85        30.02 o                         
  -9   1   1        109.77         76.06        13.99 o                         
  -8   1   1         88.14         68.19        13.58 o                         
  -7   1   1        139.90        128.34        11.76 o                         
  -6   1   1       2546.94       2425.40        31.49 o                         
  -5   1   1       4376.06       4325.72        37.56 o                         
  -4   1   1       3003.51       2970.11        30.60 o                         
  -3   1   1       5445.09       5246.27        35.86 o                         
  -2   1   1       2608.19       2831.18        20.75 o                         
   1   1   1       3989.27       4127.22        21.92 o                         
   2   1   1       6029.19       6493.77        35.78 o                         
   3   1   1      12212.31      12518.58        65.38 o                         
   4   1   1      13340.79      13661.28        99.67 o                         
   5   1   1       2595.93       2728.68        35.49 o                         
   6   1   1       3038.89       3116.69        42.76 o                         
   7   1   1        242.27        195.45        14.94 o                         
   8   1   1         18.08         10.28        10.91 o                         
   9   1   1         95.43         69.53        10.80 o                         
  10   1   1        228.01        229.31        21.26 o                         
  11   1   1        121.74        123.12        20.14 o                         
  12   1   1         81.84         94.84        22.24 o                         
 -13   2   1         74.94         36.80        33.42 o                         
 -12   2   1         13.77          9.10        25.68 o                         
 -11   2   1        334.65        344.84        26.29 o                         
 -10   2   1        439.85        411.48        20.50 o                         
  -9   2   1        156.91        154.59        16.64 o                         
  -8   2   1        205.66        185.61        16.72 o                         
  -7   2   1       1138.25       1077.07        28.67 o                         
  -6   2   1       1219.27       1222.52        26.48 o                         
  -5   2   1       1316.07       1296.43        22.09 o                         
  -4   2   1      19856.80      20722.91       127.36 o                         
  -3   2   1        558.41        595.39         9.88 o                         
  -2   2   1       4084.62       4046.54        33.75 o                         
  -1   2   1       7217.69       7311.54        24.31 o                         
   0   2   1       3214.12       3211.23        20.83 o                         
   1   2   1       7889.60       8130.87        33.95 o                         
   2   2   1       2627.55       2870.71        21.45 o                         
   3   2   1      12641.71      12863.63        62.01 o                         
   4   2   1       4448.33       4663.35        37.27 o                         
   5   2   1       7516.67       7528.70        54.93 o                         
   6   2   1       1450.37       1363.84        27.48 o                         
   7   2   1        683.06        679.48        20.10 o                         
   8   2   1        256.07        221.76        13.96 o                         
   9   2   1        482.12        470.36        18.82 o                         
  10   2   1        210.99        175.92        21.33 o                         
  11   2   1        157.58        150.01        20.95 o                         
  12   2   1        172.83        152.98        25.60 o                         
 -13   3   1         14.22         66.96        41.64 o                         
 -12   3   1        187.43        193.86        28.60 o                         
 -11   3   1         60.66         30.51        18.02 o                         
 -10   3   1         95.19        101.54        15.42 o                         
  -9   3   1        844.83        844.45        24.90 o                         
  -8   3   1        248.38        221.75        15.26 o                         
  -7   3   1        301.44        252.33        13.13 o                         
  -6   3   1       2052.76       1983.80        36.20 o                         
  -5   3   1       5815.14       5827.38        47.20 o                         
  -4   3   1        820.49        804.08        12.45 o                         
  -3   3   1       4342.60       4292.80        27.04 o                         
  -2   3   1      14432.68      15117.84        49.69 o                         
  -1   3   1      35524.11      35466.73       124.43 o                         
   0   3   1      18325.22      18674.22        37.36 o                         
   1   3   1      13732.73      14592.94        43.93 o                         
   2   3   1      15514.33      15361.22        65.92 o                         
   3   3   1        247.72        252.39         7.29 o                         
   4   3   1       2613.83       2752.44        24.30 o                         
   5   3   1        985.90        967.03        18.43 o                         
   6   3   1       1137.34       1146.48        23.70 o                         
   7   3   1       1042.94       1064.10        22.98 o                         
   8   3   1        471.85        469.72        17.15 o                         
   9   3   1        358.03        361.64        20.50 o                         
  10   3   1        112.84        105.78        17.62 o                         
  11   3   1        222.56        227.39        24.60 o                         
  12   3   1         53.31         38.22        18.51 o                         
 -12   4   1         33.39         54.72        26.19 o                         
 -11   4   1         60.36         55.66        17.76 o                         
 -10   4   1        268.88        254.61        19.81 o                         
  -9   4   1        115.57        103.62        11.96 o                         
  -8   4   1       1151.17       1179.14        27.63 o                         
  -7   4   1       2543.99       2591.04        36.92 o                         
  -6   4   1       1062.43       1035.85        19.20 o                         
  -5   4   1        185.77        175.49         8.78 o                         
  -4   4   1       6085.83       6232.71        34.67 o                         
  -3   4   1       2718.85       2598.70        18.98 o                         
  -2   4   1       4829.71       4826.01        20.51 o                         
  -1   4   1      10118.19       9610.63        33.01 o                         
   0   4   1       2279.90       2039.04        13.01 o                         
   1   4   1      13468.53      14398.64        42.09 o                         
   2   4   1       8164.17       8195.15        29.44 o                         
   3   4   1       3000.51       2953.40        21.32 o                         
   4   4   1         32.05         17.65         4.65 o                         
   5   4   1        478.98        463.18        13.95 o                         
   6   4   1       1467.93       1443.97        25.72 o                         
   7   4   1        809.95        850.50        21.63 o                         
   8   4   1       1415.60       1447.71        27.76 o                         
   9   4   1        563.13        598.33        24.53 o                         
  10   4   1        392.33        376.21        30.46 o                         
  11   4   1         45.13         57.86        18.49 o                         
  12   4   1         93.97        111.28        27.99 o                         
 -12   5   1         34.48         57.26        21.31 o                         
 -11   5   1         54.34         28.67        19.55 o                         
 -10   5   1         80.16         45.33        13.11 o                         
  -9   5   1       1007.89       1070.39        28.85 o                         
  -8   5   1        428.87        390.65        16.57 o                         
  -7   5   1       1892.52       1883.03        29.82 o                         
  -6   5   1        492.47        482.02        13.54 o                         
  -5   5   1        277.52        227.11         9.29 o                         
  -4   5   1        516.88        441.25         9.74 o                         
  -3   5   1       3579.74       3378.21        20.32 o                         
  -2   5   1      10308.64      10999.86        44.51 o                         
  -1   5   1       4045.02       4127.88        25.84 o                         
   0   5   1       6653.97       6571.52        34.03 o                         
   1   5   1      11775.00      12150.03        54.76 o                         
   2   5   1      10455.80       9980.18        34.61 o                         
   3   5   1       3117.55       3055.68        21.65 o                         
   4   5   1         70.99         53.59         5.22 o                         
   5   5   1         89.86        110.84         9.03 o                         
   6   5   1        245.07        262.55        12.60 o                         
   7   5   1       2278.80       2273.76        33.40 o                         
   8   5   1        171.63        157.15        11.47 o                         
   9   5   1        751.96        786.93        27.82 o                         
  10   5   1         13.49          3.60        14.18 o                         
  11   5   1         52.65         51.97        16.99 o                         
  12   5   1         37.66         92.97       122.47 o                         
 -12   6   1          5.11         -9.55        50.09 o                         
 -11   6   1          4.29          1.83        17.21 o                         
 -10   6   1        410.17        435.76        23.70 o                         
  -9   6   1        270.71        285.92        18.47 o                         
  -8   6   1       1237.71       1267.80        28.05 o                         
  -7   6   1       1194.71       1182.25        22.23 o                         
  -6   6   1       1941.94       1954.47        26.33 o                         
  -5   6   1         45.84         45.08         6.53 o                         
  -4   6   1       1103.48        996.43        14.06 o                         
  -3   6   1       2879.33       2623.91        19.26 o                         
  -2   6   1        863.45        915.86        10.53 o                         
  -1   6   1       9625.87       8934.20        51.71 o                         
   0   6   1       3393.30       3055.54        16.90 o                         
   1   6   1       7186.84       7369.80        34.67 o                         
   2   6   1       7268.10       7243.85        31.71 o                         
   3   6   1        909.48        938.32        12.96 o                         
   4   6   1        468.29        465.52        10.93 o                         
   5   6   1         84.32         89.93         7.98 o                         
   6   6   1       3841.89       3787.53        39.12 o                         
   7   6   1        103.20        106.60         9.85 o                         
   8   6   1       1351.31       1420.29        26.17 o                         
   9   6   1        193.58        209.59        16.95 o                         
  10   6   1        410.37        405.95        25.30 o                         
  11   6   1         37.53          6.55        12.67 o                         
  12   6   1         15.52        -18.89       102.84 o                         
 -12   7   1         13.17        -55.45        55.45 o                         
 -11   7   1         28.99        -21.70        21.70 o                         
 -10   7   1         98.73         80.49        14.46 o                         
  -9   7   1        874.34        895.83        27.38 o                         
  -8   7   1        308.50        308.74        15.69 o                         
  -7   7   1       2883.75       2932.81        35.76 o                         
  -6   7   1       1885.88       1859.27        24.58 o                         
  -5   7   1         28.84         23.62         5.15 o                         
  -4   7   1         29.88         20.98         4.49 o                         
  -3   7   1       1668.97       1696.68        16.92 o                         
  -2   7   1       3948.15       4089.54        23.70 o                         
  -1   7   1        100.11         69.44         3.32 o                         
   0   7   1       6891.99       6751.08        57.82 o                         
   1   7   1       7443.38       7495.22        33.18 o                         
   2   7   1       5124.68       4769.23        25.14 o                         
   3   7   1        906.83        898.95        12.51 o                         
   4   7   1        307.87        298.14         8.97 o                         
   5   7   1        247.51        256.84        10.57 o                         
   6   7   1         50.20         36.18         8.89 o                         
   7   7   1       2686.34       2748.30        34.99 o                         
   8   7   1         37.95         21.09         8.24 o                         
   9   7   1        771.52        813.35        28.13 o                         
  10   7   1         23.30         25.48        13.13 o                         
  11   7   1         17.89          4.76        15.90 o                         
  12   7   1         12.90        -41.20        73.41 o                         
 -12   8   1          8.30         63.17        37.97 o                         
 -11   8   1         20.08        -16.41        16.41 o                         
 -10   8   1        244.01        250.30        20.37 o                         
  -9   8   1         58.40         60.11        10.15 o                         
  -8   8   1        761.23        761.31        21.13 o                         
  -7   8   1       1530.40       1525.60        25.44 o                         
  -6   8   1       1537.33       1587.68        23.00 o                         
  -5   8   1        222.94        225.93         9.18 o                         
  -4   8   1       1505.49       1534.17        17.74 o                         
  -3   8   1        637.32        540.72        10.33 o                         
  -2   8   1       2791.59       2792.42        20.56 o                         
  -1   8   1       8617.48       8109.85        55.27 o                         
   0   8   1       1225.21       1039.28        18.46 o                         
   1   8   1       6048.98       6109.52        39.88 o                         
   2   8   1       3548.08       3378.40        22.91 o                         
   3   8   1        483.92        496.25        10.62 o                         
   4   8   1         87.48        103.45         6.05 o                         
   5   8   1          1.74          6.17         6.77 o                         
   6   8   1       3199.97       3158.09        34.53 o                         
   7   8   1        583.60        635.17        17.50 o                         
   8   8   1        913.23        955.70        23.06 o                         
   9   8   1        346.26        366.07        19.46 o                         
  10   8   1        220.84        211.02        22.27 o                         
  11   8   1         22.52         25.90        22.72 o                         
  12   8   1         30.56        -39.58        39.58 o                         
 -12   9   1         72.56        195.52        48.68 o                         
 -11   9   1         19.24          8.62        18.14 o                         
 -10   9   1         39.92         25.20        16.01 o                         
  -9   9   1        472.32        490.30        23.02 o                         
  -8   9   1        267.81        261.92        14.12 o                         
  -7   9   1        448.59        424.79        14.81 o                         
  -6   9   1       1078.39       1080.97        20.32 o                         
  -5   9   1       1844.31       1902.41        24.11 o                         
  -4   9   1        662.71        658.99        13.19 o                         
  -3   9   1       2998.92       2988.31        24.47 o                         
  -2   9   1       4842.49       4734.14        41.43 o                         
  -1   9   1       1343.55       1401.95        19.25 o                         
   0   9   1       2500.13       2288.94        37.42 o                         
   1   9   1       1572.47       1576.95        17.77 o                         
   2   9   1       3073.52       2795.86        30.85 o                         
   3   9   1        546.76        542.14        10.66 o                         
   4   9   1       1473.83       1408.70        17.58 o                         
   5   9   1        198.18        199.99         9.58 o                         
   6   9   1        840.41        796.91        18.73 o                         
   7   9   1        837.93        836.03        19.95 o                         
   8   9   1        225.54        266.79        14.61 o                         
   9   9   1        292.60        290.14        22.03 o                         
  10   9   1         50.45         12.89        15.51 o                         
  11   9   1         84.65         54.65        19.77 o                         
  12   9   1         42.44        -19.05        56.71 o                         
 -11  10   1        169.76        176.20        25.22 o                         
 -10  10   1        106.63         90.24        19.38 o                         
  -9  10   1         49.77         32.98        11.39 o                         
  -8  10   1        133.51        129.07        12.86 o                         
  -7  10   1        806.08        813.35        19.77 o                         
  -6  10   1        397.68        427.92        14.28 o                         
  -5  10   1        578.06        519.53        11.77 o                         
  -4  10   1       3473.63       3551.55        31.48 o                         
  -3  10   1        559.02        510.77        10.93 o                         
  -2  10   1       3736.27       3565.56        49.00 o                         
  -1  10   1       5366.06       5430.94        40.85 o                         
   0  10   1        498.16        436.89        13.58 o                         
   1  10   1       2319.28       2314.24        22.01 o                         
   2  10   1       1154.14       1156.34        17.71 o                         
   3  10   1       1262.23       1292.11        17.84 o                         
   4  10   1       1259.17       1174.47        15.88 o                         
   5  10   1       2214.29       2232.92        25.78 o                         
   6  10   1        455.95        470.96        14.84 o                         
   7  10   1        220.40        233.21        11.80 o                         
   8  10   1        262.02        270.80        16.88 o                         
   9  10   1        286.40        312.15        22.93 o                         
  10  10   1         81.12        112.65        18.47 o                         
  11  10   1         80.57        101.05        23.89 o                         
 -11  11   1          4.81         17.10        22.11 o                         
 -10  11   1        114.00        106.89        19.63 o                         
  -9  11   1         66.78         64.90        14.64 o                         
  -8  11   1          2.13         -4.67        10.09 o                         
  -7  11   1        241.08        250.95        15.68 o                         
  -6  11   1       1075.99       1089.51        23.06 o                         
  -5  11   1       3224.69       3260.84        40.36 o                         
  -4  11   1        208.94        220.07         9.33 o                         
  -3  11   1       1707.93       1714.92        19.10 o                         
  -2  11   1        379.81        363.22        12.30 o                         
  -1  11   1        885.34        918.50        19.17 o                         
   0  11   1       2525.64       2531.12        30.23 o                         
   1  11   1       1442.48       1418.99        16.49 o                         
   2  11   1       1126.86       1098.34        17.87 o                         
   3  11   1        549.31        521.50        12.49 o                         
   4  11   1       3824.91       3829.56        34.85 o                         
   5  11   1        168.27        159.36         9.67 o                         
   6  11   1       1087.35       1159.59        26.03 o                         
   7  11   1         77.06         90.81        11.00 o                         
   8  11   1         40.12         33.74        12.64 o                         
   9  11   1         28.31          5.57        14.57 o                         
  10  11   1        125.67        142.96        20.82 o                         
  11  11   1         51.58         57.88        25.92 o                         
 -11  12   1        152.94         88.31        32.39 o                         
 -10  12   1         23.56         45.41        21.66 o                         
  -9  12   1        167.54        170.15        19.94 o                         
  -8  12   1         21.60         15.91        10.64 o                         
  -7  12   1        155.34        142.67        12.66 o                         
  -6  12   1        463.76        506.62        18.82 o                         
  -5  12   1        709.28        711.20        20.83 o                         
  -4  12   1       3711.96       3752.46        32.98 o                         
  -3  12   1        108.20         79.64         4.89 o                         
  -2  12   1       1847.43       1827.20        25.27 o                         
  -1  12   1        911.43        888.63        19.71 o                         
   0  12   1        532.41        544.38        17.38 o                         
   1  12   1        155.83        158.27         6.46 o                         
   2  12   1        860.23        837.67        16.74 o                         
   3  12   1       2986.26       3111.33        36.43 o                         
   4  12   1        659.80        606.40        18.72 o                         
   5  12   1       2078.61       2165.64        34.28 o                         
   6  12   1        180.34        175.21        12.78 o                         
   7  12   1        248.11        245.76        14.46 o                         
   8  12   1          8.40         16.65        13.60 o                         
   9  12   1        162.30        181.74        19.11 o                         
  10  12   1         12.70          4.20        16.75 o                         
 -11  13   1         11.63          5.69        39.39 o                         
 -10  13   1         91.14         74.06        16.94 o                         
  -9  13   1          9.66          2.99        15.42 o                         
  -8  13   1         56.63         36.65        11.45 o                         
  -7  13   1         81.47         81.55        11.73 o                         
  -6  13   1        464.53        463.61        18.67 o                         
  -5  13   1       1498.97       1484.67        29.65 o                         
  -4  13   1        464.07        506.00        16.18 o                         
  -3  13   1       2638.04       2665.53        34.84 o                         
  -2  13   1        695.31        655.59        16.28 o                         
  -1  13   1       1184.16       1247.75        24.70 o                         
   0  13   1        172.50        164.13        12.21 o                         
   1  13   1        654.74        631.63        18.36 o                         
   2  13   1        533.60        488.95        13.46 o                         
   3  13   1        730.45        765.29        19.75 o                         
   4  13   1       3230.68       3287.20        40.86 o                         
   5  13   1        134.58        135.59        12.24 o                         
   6  13   1        556.47        587.55        20.36 o                         
   7  13   1         23.52         14.14        10.08 o                         
   8  13   1         40.44          5.16        15.02 o                         
   9  13   1         26.11         25.47        15.50 o                         
  10  13   1         38.71         35.56        21.35 o                         
 -10  14   1         42.83         -4.84        18.89 o                         
  -9  14   1         64.94         47.17        16.86 o                         
  -8  14   1         17.96         35.43        12.75 o                         
  -7  14   1        169.39        164.08        14.51 o                         
  -6  14   1        153.43        172.69        13.59 o                         
  -5  14   1        421.55        394.17        17.40 o                         
  -4  14   1       1800.13       1843.60        33.64 o                         
  -3  14   1         61.16         27.93         8.35 o                         
  -2  14   1       1156.08       1140.48        28.61 o                         
  -1  14   1       1628.78       1631.30        29.17 o                         
   0  14   1        274.38        240.94        15.03 o                         
   1  14   1        846.80        865.12        25.10 o                         
   2  14   1        500.79        532.28        14.22 o                         
   3  14   1       1229.86       1326.47        25.56 o                         
   4  14   1        437.90        432.82        17.35 o                         
   5  14   1        918.02        991.03        25.11 o                         
   6  14   1         53.52         36.17        10.34 o                         
   7  14   1         98.60         99.77        14.28 o                         
   8  14   1         33.58         54.86        14.83 o                         
   9  14   1         61.23         60.60        17.43 o                         
  10  14   1         33.42         55.83        24.19 o                         
 -10  15   1         25.89         20.60        44.88 o                         
  -9  15   1         74.09         48.13        24.36 o                         
  -8  15   1         90.66         72.41        21.24 o                         
  -7  15   1         50.55         31.76        13.30 o                         
  -6  15   1        300.16        291.97        17.29 o                         
  -5  15   1        473.62        484.91        20.53 o                         
  -4  15   1         23.65         23.75        12.14 o                         
  -3  15   1        506.99        496.79        22.08 o                         
  -2  15   1        411.41        491.28        20.92 o                         
  -1  15   1        616.61        682.90        22.62 o                         
   0  15   1       1989.89       2038.37        41.20 o                         
   1  15   1       1021.29       1149.96        30.66 o                         
   2  15   1        178.43        164.70        13.54 o                         
   3  15   1        263.63        276.97        17.12 o                         
   4  15   1        625.39        632.76        21.32 o                         
   5  15   1         58.23         48.62        10.31 o                         
   6  15   1        202.76        223.74        15.20 o                         
   7  15   1        222.67        211.50        17.23 o                         
   8  15   1          7.99          6.01        20.47 o                         
   9  15   1         77.84         72.57        24.53 o                         
  -9  16   1         10.25        -33.69        51.33 o                         
  -8  16   1        146.38         85.75        24.41 o                         
  -7  16   1        200.25        192.73        20.81 o                         
  -6  16   1         52.76         21.44        12.77 o                         
  -5  16   1         51.56         59.91        14.18 o                         
  -4  16   1        367.33        394.04        21.89 o                         
  -3  16   1        121.19         83.45        13.38 o                         
  -2  16   1        239.17        240.75        17.31 o                         
  -1  16   1        840.39        800.71        29.66 o                         
   0  16   1        106.32         70.19        12.61 o                         
   1  16   1        889.77        920.97        28.88 o                         
   2  16   1        353.65        353.52        22.77 o                         
   3  16   1        143.41        191.92        17.92 o                         
   4  16   1        139.39        126.47        15.61 o                         
   5  16   1        136.39        185.93        17.45 o                         
   6  16   1        171.92        154.40        17.52 o                         
   7  16   1         23.99         21.13        17.95 o                         
   8  16   1        198.77        191.14        26.93 o                         
   9  16   1         38.39         77.48        42.10 o                         
  -8  17   1         79.07         55.80        23.86 o                         
  -7  17   1        148.13        153.38        20.26 o                         
  -6  17   1        102.66         93.52        16.39 o                         
  -5  17   1         12.62         -1.03        13.61 o                         
  -4  17   1         15.78         31.94        15.43 o                         
  -3  17   1        144.78        165.43        18.31 o                         
  -2  17   1        632.79        672.93        25.67 o                         
  -1  17   1         71.98         64.49        15.01 o                         
   0  17   1        524.76        538.00        23.76 o                         
   1  17   1        498.86        534.10        24.77 o                         
   2  17   1        334.62        316.23        23.40 o                         
   3  17   1        124.22        108.24        16.58 o                         
   4  17   1         47.31         32.51        12.78 o                         
   5  17   1         34.47         30.03        13.14 o                         
   6  17   1         18.84         31.80        14.27 o                         
   7  17   1        389.80        481.05        43.29 o                         
   8  17   1         25.81         37.47        32.09 o                         
  -7  18   1        132.81        111.93        21.75 o                         
  -6  18   1        122.77        118.62        18.15 o                         
  -5  18   1         37.90         22.10        16.48 o                         
  -4  18   1         16.00          6.64        15.58 o                         
  -3  18   1         33.41         16.97        14.15 o                         
  -2  18   1          7.06         -2.72        14.97 o                         
  -1  18   1        489.14        519.99        30.13 o                         
   0  18   1        140.90        142.94        19.15 o                         
   1  18   1        458.51        495.82        25.54 o                         
   2  18   1        280.94        232.12        24.07 o                         
   3  18   1         22.92         34.00        15.91 o                         
   4  18   1          5.88        -14.43        14.43 o                         
   5  18   1          1.15        -13.62        13.62 o                         
   6  18   1        223.43        192.65        21.81 o                         
   7  18   1          1.17        -27.21        27.21 o                         
   8  18   1        108.10        172.98        63.45 o                         
  -7  19   1        125.47         69.30        34.24 o                         
  -6  19   1        122.72        118.54        20.68 o                         
  -5  19   1         36.22         22.79        16.30 o                         
  -4  19   1          2.35         15.38        14.78 o                         
  -3  19   1         29.05         44.64        16.33 o                         
  -2  19   1        179.96        157.73        22.44 o                         
  -1  19   1         15.04        -16.09        16.09 o                         
   0  19   1        507.31        528.19        34.47 o                         
   1  19   1        416.82        544.64        37.65 o                         
   2  19   1        133.07        127.98        21.31 o                         
   3  19   1         54.72         25.88        17.63 o                         
   4  19   1          2.77        -16.45        16.45 o                         
   5  19   1         23.79         22.61        15.35 o                         
   6  19   1          8.41         35.30        20.10 o                         
   7  19   1        152.11        195.46        52.13 o                         
  -6  20   1         43.29         60.41        24.20 o                         
  -5  20   1         33.66        -15.84        15.84 o                         
  -4  20   1         65.37         23.77        22.69 o                         
  -3  20   1         15.30         32.59        29.62 o                         
  -2  20   1         88.69         90.74        25.02 o                         
  -1  20   1        230.98        272.57        29.45 o                         
   0  20   1         48.49         11.88        18.39 o                         
   1  20   1        178.07        220.32        37.96 o                         
   2  20   1        155.41        136.18        23.89 o                         
   3  20   1         33.98         37.87        18.91 o                         
   4  20   1         36.53         10.85        15.95 o                         
   5  20   1         25.90        -23.71        24.13 o                         
   6  20   1         75.86          4.78        32.58 o                         
  -6  21   1         30.82         13.63        33.25 o                         
  -5  21   1         30.56         30.98        30.35 o                         
  -4  21   1          6.60         10.96        23.35 o                         
  -3  21   1         88.18         48.46        22.63 o                         
  -2  21   1        118.45        106.89        26.24 o                         
  -1  21   1         22.72         32.69        21.83 o                         
   0  21   1        106.90        134.94        33.17 o                         
   1  21   1         92.20         50.74        31.95 o                         
   2  21   1         44.71         39.83        26.31 o                         
   3  21   1         65.39         38.04        17.30 o                         
   4  21   1         64.29         43.21        26.90 o                         
   5  21   1         14.39         58.54        30.47 o                         
  -3  22   1          8.09        -10.46        35.96 o                         
  -2  22   1         48.93        118.03        35.22 o                         
  -1  22   1         74.89        115.70        38.70 o                         
   0  22   1          4.47         16.30        43.12 o                         
   1  22   1         48.54         13.29        87.60 o                         
   2  22   1         66.83         80.77        59.87 o                         
  -1 -23   2         42.56        -58.51        58.51 o                         
   0 -23   2         38.11         32.90        39.10 o                         
   1 -23   2         27.71         52.26        45.65 o                         
   2 -23   2         56.78        116.25        62.02 o                         
  -4 -22   2          1.87        -40.98        40.98 o                         
  -3 -22   2         31.72        -33.83        77.78 o                         
  -2 -22   2         33.65         67.70        50.45 o                         
  -1 -22   2         25.66         69.49        27.98 o                         
   0 -22   2         80.68         98.11        24.25 o                         
   1 -22   2        100.87         78.37        25.27 o                         
   2 -22   2         43.08         51.68        51.84 o                         
   3 -22   2         31.47        114.62        67.81 o                         
   4 -22   2         44.02        -44.72        44.80 o                         
  -5 -21   2         13.01         57.08        59.25 o                         
  -4 -21   2         90.57         60.79        37.62 o                         
  -3 -21   2         28.85        -18.00        24.58 o                         
  -2 -21   2         74.89         61.58        26.77 o                         
  -1 -21   2         54.01         36.00        23.83 o                         
   0 -21   2         67.77         67.42        31.21 o                         
   1 -21   2         19.93        -10.73        20.58 o                         
   2 -21   2         74.95          5.68        23.97 o                         
   3 -21   2        124.80        172.82        47.67 o                         
   4 -21   2          6.15         70.39        40.88 o                         
   5 -21   2        103.65         97.74        45.11 o                         
  -7 -20   2         10.33        -61.54        61.54 o                         
  -6 -20   2         17.21        102.11        75.23 o                         
  -5 -20   2        102.83         19.85        36.73 o                         
  -4 -20   2          4.15         -7.26        31.73 o                         
  -3 -20   2        314.82        349.20        45.31 o                         
  -2 -20   2         71.34         91.36        21.87 o                         
  -1 -20   2         13.59         26.47        18.94 o                         
   0 -20   2         38.04         57.11        23.98 o                         
   1 -20   2         95.18         72.60        27.85 o                         
   2 -20   2        149.42        129.80        28.79 o                         
   3 -20   2         47.26         59.04        20.96 o                         
   4 -20   2        186.12        246.32        38.03 o                         
   5 -20   2          5.89         24.69        35.39 o                         
   6 -20   2        111.03         96.55        61.99 o                         
  -7 -19   2         13.55        -18.74        29.79 o                         
  -6 -19   2         67.64         64.98        37.28 o                         
  -5 -19   2         19.21        -19.81        19.81 o                         
  -4 -19   2        342.60        352.21        34.01 o                         
  -3 -19   2         99.93        102.90        23.20 o                         
  -2 -19   2        143.88        115.22        18.71 o                         
  -1 -19   2         15.45         -2.22        18.96 o                         
   0 -19   2          0.55        -16.61        16.61 o                         
   1 -19   2         18.18         17.95        18.81 o                         
   2 -19   2         79.18         61.84        18.28 o                         
   3 -19   2        292.43        317.89        34.91 o                         
   4 -19   2          9.15         56.97        24.91 o                         
   5 -19   2        171.57        179.32        34.72 o                         
   6 -19   2         11.46         54.45        30.32 o                         
  -8 -18   2          5.23        -20.50        26.53 o                         
  -7 -18   2         24.08        -24.72        24.72 o                         
  -6 -18   2         23.10         37.45        34.54 o                         
  -5 -18   2        285.96        334.29        34.65 o                         
  -4 -18   2         12.20        -12.24        16.59 o                         
  -3 -18   2        489.46        556.95        35.93 o                         
  -2 -18   2         51.99         50.27        15.70 o                         
  -1 -18   2         42.03         37.30        14.88 o                         
   0 -18   2         52.27         53.46        14.04 o                         
   1 -18   2         71.19         60.93        13.95 o                         
   2 -18   2        244.59        215.00        20.70 o                         
   3 -18   2         70.75         60.02        17.56 o                         
   4 -18   2        308.93        331.24        24.92 o                         
   5 -18   2         24.90          0.34        15.85 o                         
   6 -18   2        174.82        238.79        29.10 o                         
   7 -18   2         40.84        102.71        24.48 o                         
   8 -18   2          5.24        -13.30       162.08 o                         
  -9 -17   2          2.72          4.33        38.43 o                         
  -8 -17   2         45.29         41.88        23.42 o                         
  -7 -17   2         10.30         22.17        20.15 o                         
  -6 -17   2        119.78        127.33        27.68 o                         
  -5 -17   2         29.96        -16.68        16.68 o                         
  -4 -17   2        546.66        530.27        34.58 o                         
  -3 -17   2         68.50         67.72        16.80 o                         
  -2 -17   2        402.14        361.09        26.07 o                         
  -1 -17   2         86.73         68.90        13.44 o                         
   0 -17   2        158.40        152.76        17.71 o                         
   1 -17   2        102.12        128.87        16.97 o                         
   2 -17   2        151.49        161.56        16.72 o                         
   3 -17   2        355.66        347.78        20.65 o                         
   4 -17   2          3.18          6.20        15.24 o                         
   5 -17   2        365.52        333.88        25.55 o                         
   6 -17   2         40.20          8.17        19.42 o                         
   7 -17   2         17.56          7.71        31.88 o                         
   8 -17   2         28.62         94.88        32.62 o                         
  -9 -16   2         45.74         38.26        45.11 o                         
  -8 -16   2         57.54         22.35        21.19 o                         
  -7 -16   2         50.71          7.43        17.43 o                         
  -6 -16   2         70.19         42.49        19.16 o                         
  -5 -16   2        604.44        654.34        34.04 o                         
  -4 -16   2         82.96         50.18        13.75 o                         
  -3 -16   2        652.39        655.86        27.03 o                         
  -2 -16   2        158.47        142.44        13.45 o                         
  -1 -16   2        233.35        255.13        15.58 o                         
   0 -16   2        247.50        228.15        16.91 o                         
   1 -16   2        395.75        392.41        17.57 o                         
   2 -16   2        419.72        414.77        21.02 o                         
   3 -16   2        349.34        360.72        20.87 o                         
   4 -16   2        561.24        559.78        27.56 o                         
   5 -16   2         75.10         69.45        17.36 o                         
   6 -16   2        175.95        209.15        29.20 o                         
   7 -16   2        102.95         40.68        28.48 o                         
   8 -16   2         35.53         90.60        28.92 o                         
   9 -16   2          0.90         29.68        39.30 o                         
 -10 -15   2         33.24         30.32        33.12 o                         
  -9 -15   2         77.99         60.13        28.81 o                         
  -8 -15   2        120.73         87.77        23.37 o                         
  -7 -15   2        146.06        159.65        25.00 o                         
  -6 -15   2        250.22        273.91        25.32 o                         
  -5 -15   2        120.57        107.25        18.04 o                         
  -4 -15   2        344.43        329.87        22.10 o                         
  -3 -15   2        377.75        351.81        18.95 o                         
  -2 -15   2         88.23         60.81        10.79 o                         
  -1 -15   2        363.03        389.36        17.47 o                         
   0 -15   2        708.74        748.47        19.11 o                         
   1 -15   2        208.00        217.58        13.59 o                         
   2 -15   2       1044.79       1125.87        31.34 o                         
   3 -15   2        825.30        862.34        29.08 o                         
   4 -15   2          8.41         13.12        13.85 o                         
   5 -15   2        261.12        227.88        20.77 o                         
   6 -15   2        113.60        117.45        18.36 o                         
   7 -15   2         42.24          7.46        31.78 o                         
   8 -15   2        157.65        209.91        32.82 o                         
   9 -15   2         47.21        156.62        46.33 o                         
 -10 -14   2         26.53         37.94        34.56 o                         
  -9 -14   2        106.14        104.46        25.09 o                         
  -8 -14   2        260.66        275.08        32.90 o                         
  -7 -14   2        264.69        259.62        27.97 o                         
  -6 -14   2        313.40        309.40        25.07 o                         
  -5 -14   2        215.70        226.80        19.75 o                         
  -4 -14   2          1.19          0.07        13.14 o                         
  -3 -14   2        364.61        390.11        18.85 o                         
  -2 -14   2        860.87        839.97        24.69 o                         
  -1 -14   2        664.56        670.89        18.07 o                         
   0 -14   2        919.72        944.78        21.25 o                         
   1 -14   2       1001.23       1011.03        25.33 o                         
   2 -14   2        150.28        117.70        12.84 o                         
   3 -14   2        485.26        429.96        24.41 o                         
   4 -14   2        261.24        283.06        21.41 o                         
   5 -14   2        151.03        153.57        17.98 o                         
   6 -14   2        204.68        267.48        24.30 o                         
   7 -14   2        306.34        268.02        32.59 o                         
   8 -14   2        151.73        152.25        29.11 o                         
   9 -14   2         39.03        -29.96        29.96 o                         
 -11 -13   2          9.91         48.81        47.29 o                         
 -10 -13   2        111.88         59.56        25.30 o                         
  -9 -13   2        278.32        236.20        33.60 o                         
  -8 -13   2        139.33        165.12        28.54 o                         
  -7 -13   2        410.46        475.46        29.69 o                         
  -6 -13   2         45.27         23.07        12.42 o                         
  -5 -13   2        501.27        522.91        23.11 o                         
  -4 -13   2        124.83        102.33        10.49 o                         
  -3 -13   2        223.01        206.24        10.52 o                         
  -2 -13   2         23.57         25.00         4.40 o                         
  -1 -13   2       2601.53       2590.41        31.41 o                         
   0 -13   2       2035.65       1930.53        23.64 o                         
   1 -13   2        303.06        296.41        11.28 o                         
   2 -13   2        587.01        606.58        19.31 o                         
   3 -13   2        176.95        136.56        17.56 o                         
   4 -13   2         16.07         19.40         8.71 o                         
   5 -13   2         76.11         81.40        17.02 o                         
   6 -13   2        209.87        196.59        23.37 o                         
   7 -13   2        251.53        271.56        34.37 o                         
   8 -13   2        322.07        388.13        38.45 o                         
   9 -13   2        190.06        297.51        42.99 o                         
  10 -13   2          6.60         -5.84        47.23 o                         
 -11 -12   2         49.08          4.69        51.48 o                         
 -10 -12   2         54.37         13.73        24.01 o                         
  -9 -12   2         77.85         62.60        17.45 o                         
  -8 -12   2        510.04        499.23        31.87 o                         
  -7 -12   2         93.18         88.72        18.09 o                         
  -6 -12   2       1142.48       1162.01        29.10 o                         
  -5 -12   2        201.10        166.17        17.51 o                         
  -4 -12   2         42.29         52.33         8.34 o                         
  -3 -12   2        102.56         96.38         7.12 o                         
  -2 -12   2       1501.63       1429.94        19.66 o                         
  -1 -12   2       1816.81       1822.73        23.57 o                         
   0 -12   2       2928.37       2872.43        28.29 o                         
   1 -12   2       1450.99       1417.39        26.33 o                         
   2 -12   2         33.14         24.51         7.14 o                         
   3 -12   2        417.07        362.02        10.56 o                         
   4 -12   2         38.63         32.38         9.11 o                         
   5 -12   2        211.39        218.18        17.10 o                         
   6 -12   2         16.72          7.09        10.14 o                         
   7 -12   2        388.86        399.97        23.85 o                         
   8 -12   2        402.33        451.83        29.51 o                         
   9 -12   2        119.71        134.86        33.29 o                         
  10 -12   2        147.62        166.23        45.52 o                         
 -11 -11   2         20.10         68.45        30.47 o                         
 -10 -11   2         66.22        108.38        24.37 o                         
  -9 -11   2        173.02        153.49        22.14 o                         
  -8 -11   2        146.51        179.43        22.29 o                         
  -7 -11   2       1080.05       1138.84        36.40 o                         
  -6 -11   2         78.61         61.64        10.61 o                         
  -5 -11   2       1354.13       1434.08        27.95 o                         
  -4 -11   2        410.48        396.04        14.48 o                         
  -3 -11   2       1710.37       1615.97        22.24 o                         
  -2 -11   2        386.82        336.69        10.12 o                         
  -1 -11   2       3221.25       3208.79        32.13 o                         
   0 -11   2       3463.19       3373.51        29.70 o                         
   1 -11   2       1720.66       1705.90        22.35 o                         
   2 -11   2       2317.06       2308.98        34.79 o                         
   3 -11   2        907.47        887.15        19.12 o                         
   4 -11   2         42.56         23.18         9.53 o                         
   5 -11   2        244.60        229.40        15.61 o                         
   6 -11   2        182.48        157.45        15.84 o                         
   7 -11   2        279.74        265.67        20.84 o                         
   8 -11   2        419.10        445.80        25.97 o                         
   9 -11   2        291.80        307.97        25.27 o                         
  10 -11   2         20.69         21.84        16.85 o                         
 -12 -10   2         21.14         97.37        37.96 o                         
 -11 -10   2         75.82         83.61        23.54 o                         
 -10 -10   2        118.19         94.21        21.81 o                         
  -9 -10   2        129.18         94.38        18.92 o                         
  -8 -10   2        935.38        913.47        35.43 o                         
  -7 -10   2         52.24         31.97        11.58 o                         
  -6 -10   2       1026.63        996.14        26.09 o                         
  -5 -10   2       1020.48       1020.84        20.16 o                         
  -4 -10   2         79.55         63.51         7.06 o                         
  -3 -10   2        298.88        315.71         8.53 o                         
  -2 -10   2       1804.48       1691.36        18.74 o                         
  -1 -10   2       2646.93       2640.05        26.80 o                         
   0 -10   2       3685.22       3616.63        28.88 o                         
   1 -10   2       2602.80       2563.15        26.39 o                         
   2 -10   2       1899.18       1731.02        36.74 o                         
   3 -10   2       1865.95       1859.28        29.33 o                         
   4 -10   2       1261.42       1286.41        28.36 o                         
   5 -10   2        262.90        258.16        16.21 o                         
   6 -10   2         43.00         18.90        11.94 o                         
   7 -10   2        603.51        578.79        24.30 o                         
   8 -10   2        411.30        398.91        27.00 o                         
   9 -10   2        112.16        115.61        20.26 o                         
  10 -10   2        115.27         94.85        18.80 o                         
  11 -10   2         61.05         35.52        23.05 o                         
 -12  -9   2          2.62          9.00        38.14 o                         
 -11  -9   2        169.43        154.64        27.90 o                         
 -10  -9   2        111.33        120.35        24.71 o                         
  -9  -9   2        246.29        216.00        21.29 o                         
  -8  -9   2        264.00        269.14        22.30 o                         
  -7  -9   2        325.54        367.35        20.16 o                         
  -6  -9   2       1290.64       1319.77        26.88 o                         
  -5  -9   2        443.34        445.80        13.10 o                         
  -4  -9   2       3428.96       3350.42        31.62 o                         
  -3  -9   2       1354.40       1344.08        16.54 o                         
  -2  -9   2       2647.69       2445.28        20.91 o                         
  -1  -9   2       3046.67       2828.99        44.36 o                         
   0  -9   2       4495.99       4522.04        29.15 o                         
   1  -9   2       1316.31       1401.50        18.12 o                         
   2  -9   2       3024.76       3176.27        32.30 o                         
   3  -9   2       1687.98       1719.56        22.89 o                         
   4  -9   2        183.99        164.14        11.92 o                         
   5  -9   2       3255.60       3218.25        42.52 o                         
   6  -9   2        496.71        481.81        23.70 o                         
   7  -9   2        177.64        152.34        16.53 o                         
   8  -9   2        395.08        372.87        26.61 o                         
   9  -9   2         74.85         77.76        16.92 o                         
  10  -9   2         68.15         88.26        19.66 o                         
  11  -9   2         64.67         86.44        24.76 o                         
 -12  -8   2        104.48        175.62        48.47 o                         
 -11  -8   2         87.08         51.07        22.20 o                         
 -10  -8   2        227.94        247.25        26.50 o                         
  -9  -8   2        142.15        121.31        18.12 o                         
  -8  -8   2        113.83        105.08        14.21 o                         
  -7  -8   2        896.81        826.70        27.98 o                         
  -6  -8   2        672.24        654.83        18.16 o                         
  -5  -8   2       2625.71       2596.88        30.46 o                         
  -4  -8   2        494.84        501.85        11.61 o                         
  -3  -8   2       4264.28       4360.76        31.12 o                         
  -2  -8   2        210.90        209.68         6.17 o                         
  -1  -8   2       1002.20       1041.26        13.35 o                         
   0  -8   2       2360.92       2417.84        27.84 o                         
   1  -8   2       5769.76       5998.82        56.48 o                         
   2  -8   2       5074.82       4984.92        33.10 o                         
   3  -8   2       2113.55       2114.47        22.20 o                         
   4  -8   2       2420.28       2502.94        30.26 o                         
   5  -8   2        620.96        592.15        23.56 o                         
   6  -8   2       1376.59       1401.26        30.63 o                         
   7  -8   2        536.15        531.01        22.27 o                         
   8  -8   2          3.31         10.02        15.50 o                         
   9  -8   2        261.77        285.73        23.39 o                         
  10  -8   2         75.53         72.17        17.02 o                         
  11  -8   2         99.09         96.12        21.07 o                         
 -12  -7   2          6.26        -40.66        40.66 o                         
 -11  -7   2        198.60        196.37        29.42 o                         
 -10  -7   2        130.34        127.28        23.30 o                         
  -9  -7   2        134.17        115.00        18.17 o                         
  -8  -7   2        245.55        245.27        19.81 o                         
  -7  -7   2        189.96        189.65        15.62 o                         
  -6  -7   2       1712.99       1724.65        26.79 o                         
  -5  -7   2        287.75        231.77         9.06 o                         
  -4  -7   2       9842.15       9731.18        62.13 o                         
  -3  -7   2       2921.69       2913.16        24.40 o                         
  -2  -7   2      10540.32      10317.94        65.53 o                         
  -1  -7   2        925.08        894.05        11.69 o                         
   0  -7   2       1550.00       1573.67        13.57 o                         
   1  -7   2        190.10        161.95         4.18 o                         
   2  -7   2       3976.57       3711.14        23.06 o                         
   3  -7   2       6006.10       6138.26        38.48 o                         
   4  -7   2        182.94        201.84         9.99 o                         
   5  -7   2       4502.10       4484.80        84.66 o                         
   6  -7   2        905.71        938.47        28.06 o                         
   7  -7   2        592.79        617.28        24.91 o                         
   8  -7   2        187.38        195.30        19.58 o                         
   9  -7   2          0.03         14.51        14.43 o                         
  10  -7   2        282.23        283.52        24.68 o                         
  11  -7   2         55.84         48.26        16.47 o                         
  12  -7   2        155.47        179.44        57.69 o                         
 -12  -6   2        143.58        107.03        24.33 o                         
 -11  -6   2         50.33         18.35        20.58 o                         
 -10  -6   2        304.71        328.89        27.50 o                         
  -9  -6   2        166.09        161.45        19.25 o                         
  -8  -6   2         46.07         27.25        13.00 o                         
  -7  -6   2        115.31         94.83        13.03 o                         
  -6  -6   2        145.66        116.66        10.89 o                         
  -5  -6   2       5728.55       5868.78        45.56 o                         
  -4  -6   2        153.55        152.07         6.34 o                         
  -3  -6   2      16899.84      17824.00        82.30 o                         
  -2  -6   2       1387.52       1425.93        12.43 o                         
  -1  -6   2        474.08        551.63         6.70 o                         
   0  -6   2        126.50        205.60         5.65 o                         
   1  -6   2        613.78        699.61         8.50 o                         
   2  -6   2      11150.25      11309.72        62.69 o                         
   3  -6   2          4.93          2.49         4.00 o                         
   4  -6   2       3177.21       3353.62        36.52 o                         
   5  -6   2        285.27        249.70        14.93 o                         
   6  -6   2       3057.72       3100.33        42.42 o                         
   7  -6   2        449.00        457.10        22.57 o                         
   8  -6   2         13.52          8.06        14.43 o                         
   9  -6   2        243.01        228.91        21.63 o                         
  10  -6   2         17.14         -8.02        16.79 o                         
  11  -6   2        231.30        229.88        26.18 o                         
  12  -6   2         11.00         74.04        49.19 o                         
 -12  -5   2          9.04          0.95        19.14 o                         
 -11  -5   2        396.34        416.18        35.28 o                         
 -10  -5   2        247.03        292.16        27.31 o                         
  -9  -5   2         25.30          7.11        12.91 o                         
  -8  -5   2        666.33        581.39        26.40 o                         
  -7  -5   2         33.52         19.76        11.90 o                         
  -6  -5   2       3775.32       3786.63        42.63 o                         
  -5  -5   2        323.52        310.65        12.10 o                         
  -4  -5   2      13336.94      13764.51        84.87 o                         
  -3  -5   2       2059.40       2145.74        17.32 o                         
  -2  -5   2      16019.40      16032.49        81.09 o                         
  -1  -5   2       1440.63       1294.19         9.89 o                         
   0  -5   2       1469.96       1384.92        11.25 o                         
   1  -5   2       3615.12       4013.58        19.39 o                         
   2  -5   2       4779.81       4874.84        28.48 o                         
   3  -5   2       6749.45       7089.11        40.96 o                         
   4  -5   2       1052.48       1018.46        18.40 o                         
   5  -5   2       9205.67       9010.11        63.48 o                         
   6  -5   2        498.27        485.32        18.63 o                         
   7  -5   2        191.66        167.40        11.02 o                         
   8  -5   2        231.85        223.51        19.98 o                         
   9  -5   2         29.33         16.33        14.77 o                         
  10  -5   2        385.80        383.69        31.08 o                         
  11  -5   2         67.96         87.97        19.71 o                         
  12  -5   2        176.55        134.48        39.53 o                         
 -12  -4   2        239.50        275.52        30.46 o                         
 -11  -4   2        144.11        132.52        22.12 o                         
 -10  -4   2        282.17        315.76        26.74 o                         
  -9  -4   2        141.47        135.96        18.34 o                         
  -8  -4   2        242.50        242.32        18.83 o                         
  -7  -4   2       1038.01       1000.61        25.94 o                         
  -6  -4   2       1261.50       1232.48        24.54 o                         
  -5  -4   2       9408.72       9528.25        60.21 o                         
  -4  -4   2       2373.25       2405.02        22.14 o                         
  -3  -4   2       6803.17       7344.42        35.83 o                         
  -2  -4   2        221.91        242.48         5.18 o                         
  -1  -4   2       7429.42       7638.75        37.93 o                         
   0  -4   2       3696.27       3839.26        24.17 o                         
   1  -4   2       4686.70       4997.85        23.15 o                         
   2  -4   2      20265.44      20908.01        70.52 o                         
   3  -4   2       3172.78       3517.52        27.83 o                         
   4  -4   2       8287.93       8660.56        51.37 o                         
   5  -4   2       1645.84       1561.83        25.55 o                         
   6  -4   2       2863.86       2855.82        45.41 o                         
   7  -4   2        470.92        465.97        16.06 o                         
   8  -4   2        100.88        100.65        14.22 o                         
   9  -4   2        109.88         79.13        16.60 o                         
  10  -4   2        150.43        135.63        23.30 o                         
  11  -4   2        290.11        295.78        32.02 o                         
  12  -4   2          0.98         39.23        31.82 o                         
 -13  -3   2         86.80        123.16        62.81 o                         
 -12  -3   2         67.16         51.78        18.80 o                         
 -11  -3   2        298.82        287.34        28.26 o                         
 -10  -3   2        362.18        378.04        28.56 o                         
  -9  -3   2        412.05        382.21        24.75 o                         
  -8  -3   2       1053.07       1111.50        34.90 o                         
  -7  -3   2       2558.81       2526.01        36.04 o                         
  -6  -3   2       3257.77       3390.81        38.72 o                         
  -5  -3   2       2434.14       2466.32        27.94 o                         
  -4  -3   2       5868.43       5960.50        34.50 o                         
  -3  -3   2       3001.42       2910.40        22.48 o                         
  -2  -3   2       6334.75       5958.12        21.66 o                         
  -1  -3   2       3842.56       3701.97        20.80 o                         
   0  -3   2       2116.40       2154.84        15.70 o                         
   1  -3   2      30562.80      30805.84       110.64 o                         
   2  -3   2      21369.82      20942.47        93.18 o                         
   3  -3   2      12101.62      12808.97        66.14 o                         
   4  -3   2         26.46         24.70         4.88 o                         
   5  -3   2       6282.79       6233.37        52.19 o                         
   6  -3   2        579.49        605.34        17.79 o                         
   7  -3   2        301.83        298.87        11.85 o                         
   8  -3   2       1307.97       1370.90        37.04 o                         
   9  -3   2        307.88        350.56        25.00 o                         
  10  -3   2         69.86         64.01        17.70 o                         
  11  -3   2        124.75        158.91        22.17 o                         
  12  -3   2         79.31        103.30        22.85 o                         
 -13  -2   2         60.17         52.40        63.12 o                         
 -12  -2   2        111.64        103.03        20.84 o                         
 -11  -2   2        145.57        143.72        22.79 o                         
 -10  -2   2        437.77        457.95        27.58 o                         
  -9  -2   2        267.59        260.39        21.50 o                         
  -8  -2   2       1629.44       1700.03        42.39 o                         
  -7  -2   2       1052.87       1048.02        23.63 o                         
  -6  -2   2       2155.31       2213.51        30.03 o                         
  -5  -2   2       1396.34       1463.33        21.30 o                         
  -4  -2   2         92.24        133.51         7.66 o                         
  -3  -2   2        513.35        549.68        11.11 o                         
  -2  -2   2       5069.72       5052.04        29.96 o                         
  -1  -2   2      17866.58      17862.90        66.27 o                         
   0  -2   2      11597.09      12092.27        41.85 o                         
   1  -2   2      15709.96      16048.82        55.40 o                         
   2  -2   2       8372.16       8724.15        37.59 o                         
   3  -2   2       1782.25       1819.27        21.29 o                         
   4  -2   2       9401.83       9995.84        67.78 o                         
   5  -2   2       1332.34       1314.43        24.43 o                         
   6  -2   2       1524.81       1532.74        26.84 o                         
   7  -2   2       1970.99       1926.61        30.57 o                         
   8  -2   2       1500.75       1499.24        31.68 o                         
   9  -2   2        156.41        131.55        21.19 o                         
  10  -2   2        243.86        222.07        22.26 o                         
  11  -2   2         46.96         63.44        17.13 o                         
  12  -2   2          3.95         28.54        18.35 o                         
 -13  -1   2         13.29         31.56        38.27 o                         
 -12  -1   2         35.66         41.53        23.31 o                         
 -11  -1   2         26.15         17.70        18.70 o                         
 -10  -1   2        408.17        441.29        27.70 o                         
  -9  -1   2       1458.90       1545.97        44.06 o                         
  -8  -1   2        912.58        921.41        26.67 o                         
  -7  -1   2       4820.38       4766.20        51.62 o                         
  -6  -1   2        712.61        704.98        17.42 o                         
  -5  -1   2       6817.69       6829.39        41.12 o                         
  -4  -1   2       2622.25       2755.60        25.92 o                         
  -3  -1   2       3865.60       3982.33        26.73 o                         
  -2  -1   2        293.57        319.54         7.10 o                         
  -1  -1   2      25425.76      25801.38        80.16 o                         
   0  -1   2      24673.46      25103.07        91.44 o                         
   1  -1   2       6262.45       6569.68        26.94 o                         
   2  -1   2      11048.93      11339.76        50.95 o                         
   3  -1   2       5922.82       6036.95        46.56 o                         
   4  -1   2         54.62         63.35         7.99 o                         
   5  -1   2       1614.43       1572.14        30.16 o                         
   6  -1   2       1546.05       1497.81        30.25 o                         
   7  -1   2        805.30        767.71        20.60 o                         
   8  -1   2       2138.80       2127.75        38.77 o                         
   9  -1   2        591.70        592.93        26.84 o                         
  10  -1   2         96.66         85.39        18.35 o                         
  11  -1   2        155.74        148.46        20.12 o                         
  12  -1   2         20.94         80.46        20.34 o                         
 -13   0   2         78.74        166.67        44.50 o                         
 -12   0   2          2.92          7.18        19.15 o                         
 -11   0   2        127.54        101.60        20.06 o                         
 -10   0   2        123.37         89.83        18.55 o                         
  -9   0   2         42.35         28.30        16.32 o                         
  -8   0   2       1629.61       1657.87        37.52 o                         
  -7   0   2       1495.75       1384.19        25.90 o                         
  -6   0   2       6960.24       6919.18        55.96 o                         
  -5   0   2        378.24        367.92        10.77 o                         
  -4   0   2       1498.65       1548.97        22.26 o                         
  -3   0   2       4339.74       4308.69        32.42 o                         
  -2   0   2       6620.39       6568.38        32.61 o                         
  -1   0   2      16373.32      17111.62        72.66 o                         
   1   0   2      13414.65      13858.65        86.80 o                         
   2   0   2        467.14        499.24        14.61 o                         
   3   0   2       5326.48       5591.08        40.41 o                         
   4   0   2        826.89        823.91        16.66 o                         
   5   0   2       3718.14       3776.96        44.46 o                         
   6   0   2        281.21        252.09        12.71 o                         
   7   0   2       1576.75       1587.73        30.57 o                         
   8   0   2       1482.55       1500.07        34.35 o                         
   9   0   2        317.07        326.56        21.30 o                         
  10   0   2        548.47        587.78        32.74 o                         
  11   0   2          6.33         -8.67        18.32 o                         
  12   0   2         24.14         28.23        19.75 o                         
 -13   1   2         14.16         -1.07        51.84 o                         
 -12   1   2         35.85         45.30        20.32 o                         
 -11   1   2         24.23         21.45        17.08 o                         
 -10   1   2        400.76        440.82        26.10 o                         
  -9   1   2       1426.26       1371.99        39.48 o                         
  -8   1   2        910.80        898.95        32.53 o                         
  -7   1   2       4949.48       4942.47        58.25 o                         
  -6   1   2        658.79        642.59        19.96 o                         
  -5   1   2       6934.15       6807.05        58.75 o                         
  -4   1   2       2684.11       2774.49        27.54 o                         
  -3   1   2       4036.22       4203.24        29.65 o                         
  -2   1   2        408.69        449.64         7.40 o                         
  -1   1   2      24917.07      25391.21        69.15 o                         
   0   1   2      24502.24      24133.92       174.40 o                         
   1   1   2       6183.68       6585.65        29.75 o                         
   2   1   2      10237.29      10436.66        53.00 o                         
   3   1   2       5912.74       6019.79        40.75 o                         
   4   1   2         42.59         65.44         7.79 o                         
   5   1   2       1528.62       1462.96        25.67 o                         
   6   1   2       1427.44       1399.28        27.73 o                         
   7   1   2        827.91        806.70        22.97 o                         
   8   1   2       2139.58       2101.86        35.10 o                         
   9   1   2        609.82        650.73        28.70 o                         
  10   1   2        105.02         92.57        17.48 o                         
  11   1   2        155.00        113.48        19.23 o                         
  12   1   2         23.46         38.31        24.58 o                         
 -13   2   2         58.75         86.71        40.24 o                         
 -12   2   2        115.08        156.84        26.82 o                         
 -11   2   2        146.18        151.24        23.01 o                         
 -10   2   2        418.83        453.44        22.91 o                         
  -9   2   2        251.99        235.50        19.87 o                         
  -8   2   2       1568.82       1593.46        39.15 o                         
  -7   2   2       1033.67       1021.29        27.02 o                         
  -6   2   2       2262.15       2348.32        34.12 o                         
  -5   2   2       1499.82       1568.33        25.56 o                         
  -4   2   2         82.26        115.11         7.38 o                         
  -3   2   2        478.58        509.78         9.59 o                         
  -2   2   2       5096.76       5173.65        24.66 o                         
  -1   2   2      18440.26      18592.36        43.90 o                         
   0   2   2      11853.99      12481.77        41.63 o                         
   1   2   2      15805.09      16177.71        48.88 o                         
   2   2   2       8024.80       8301.31        37.29 o                         
   3   2   2       1774.57       1806.03        17.05 o                         
   4   2   2       9301.19       9850.40        57.52 o                         
   5   2   2       1274.09       1315.42        20.84 o                         
   6   2   2       1539.05       1566.75        25.23 o                         
   7   2   2       1935.52       1913.48        37.28 o                         
   8   2   2       1566.57       1652.39        30.79 o                         
   9   2   2        140.42        139.20        17.44 o                         
  10   2   2        250.59        244.64        24.57 o                         
  11   2   2         53.70         60.23        15.13 o                         
  12   2   2          3.68         -6.69        36.95 o                         
 -13   3   2         82.59        142.25        44.08 o                         
 -12   3   2         64.78         32.11        21.09 o                         
 -11   3   2        300.92        298.03        27.34 o                         
 -10   3   2        357.63        311.40        18.73 o                         
  -9   3   2        429.78        400.27        20.85 o                         
  -8   3   2       1048.37       1107.26        27.93 o                         
  -7   3   2       2571.97       2549.41        39.40 o                         
  -6   3   2       3225.12       3236.35        40.54 o                         
  -5   3   2       2521.59       2511.92        30.93 o                         
  -4   3   2       5876.85       5946.42        38.80 o                         
  -3   3   2       3028.16       2932.13        20.05 o                         
  -2   3   2       6028.92       5620.15        21.87 o                         
  -1   3   2       3940.93       3822.78        17.80 o                         
   0   3   2       1949.48       1967.49        16.79 o                         
   1   3   2      30694.23      30844.98        74.21 o                         
   2   3   2      21516.34      21304.00        96.05 o                         
   3   3   2      12011.31      12796.39        69.33 o                         
   4   3   2         28.56         21.31         4.69 o                         
   5   3   2       6320.55       6221.94        45.12 o                         
   6   3   2        610.55        643.19        17.31 o                         
   7   3   2        332.13        344.93        15.26 o                         
   8   3   2       1287.95       1299.74        26.25 o                         
   9   3   2        295.99        314.71        22.48 o                         
  10   3   2         75.75         59.88        16.70 o                         
  11   3   2        123.94        128.16        19.14 o                         
  12   3   2         78.24         48.62        21.05 o                         
 -13   4   2         20.06         66.86        55.97 o                         
 -12   4   2        241.37        204.98        27.94 o                         
 -11   4   2        145.08        120.13        20.54 o                         
 -10   4   2        284.39        275.96        18.52 o                         
  -9   4   2        126.82         95.43        13.47 o                         
  -8   4   2        208.29        193.55        13.28 o                         
  -7   4   2       1113.77       1048.42        22.45 o                         
  -6   4   2       1247.91       1228.96        21.84 o                         
  -5   4   2       9367.78       9435.86        62.83 o                         
  -4   4   2       2262.49       2314.27        19.14 o                         
  -3   4   2       7050.98       7521.06        35.55 o                         
  -2   4   2        298.20        328.03         5.90 o                         
  -1   4   2       7567.76       7738.15        26.89 o                         
   0   4   2       4084.43       4266.98        24.87 o                         
   1   4   2       4841.39       5161.36        21.65 o                         
   2   4   2      20143.37      20522.28        59.76 o                         
   3   4   2       3190.16       3503.69        23.41 o                         
   4   4   2       8700.53       9071.84        48.65 o                         
   5   4   2       1633.91       1539.25        23.46 o                         
   6   4   2       2962.80       3016.95        36.06 o                         
   7   4   2        453.57        421.92        15.89 o                         
   8   4   2        100.43        104.90        10.69 o                         
   9   4   2        106.19         81.25        15.90 o                         
  10   4   2        154.78        114.48        16.82 o                         
  11   4   2        291.39        337.73        27.73 o                         
  12   4   2          1.00         33.14        19.54 o                         
 -12   5   2         11.03        -27.44        27.44 o                         
 -11   5   2        384.59        446.39        32.17 o                         
 -10   5   2        251.44        262.11        18.27 o                         
  -9   5   2         34.53         28.16        11.10 o                         
  -8   5   2        691.07        641.90        20.43 o                         
  -7   5   2         19.26          7.09         8.36 o                         
  -6   5   2       3779.67       3771.98        37.75 o                         
  -5   5   2        330.98        313.27        10.11 o                         
  -4   5   2      13229.40      13438.56        63.79 o                         
  -3   5   2       2071.50       2126.08        17.17 o                         
  -2   5   2      15791.96      15673.79        64.65 o                         
  -1   5   2       1354.59       1204.33        10.99 o                         
   0   5   2       1496.35       1437.20        13.61 o                         
   1   5   2       3684.18       3947.39        26.79 o                         
   2   5   2       4574.40       4529.81        21.53 o                         
   3   5   2       7047.86       7367.43        33.84 o                         
   4   5   2       1065.10       1032.27        14.92 o                         
   5   5   2       9208.50       8977.48        57.75 o                         
   6   5   2        504.12        507.05        19.37 o                         
   7   5   2        188.33        182.83        12.16 o                         
   8   5   2        240.80        266.25        13.80 o                         
   9   5   2         22.12         12.25        10.85 o                         
  10   5   2        385.06        394.90        24.65 o                         
  11   5   2         67.05         57.76        16.97 o                         
  12   5   2        173.76        172.17        47.36 o                         
 -12   6   2        143.14         85.62        28.71 o                         
 -11   6   2         50.10        -16.28        16.28 o                         
 -10   6   2        313.42        289.77        19.25 o                         
  -9   6   2        182.86        160.26        15.06 o                         
  -8   6   2         46.73         28.47         9.01 o                         
  -7   6   2        112.60         85.25         9.95 o                         
  -6   6   2        148.82        122.65         7.75 o                         
  -5   6   2       5597.06       5661.35        38.08 o                         
  -4   6   2        141.85        151.40         6.87 o                         
  -3   6   2      16981.02      17475.29        78.24 o                         
  -2   6   2       1457.00       1467.70        13.08 o                         
  -1   6   2        462.84        526.47         8.49 o                         
   0   6   2        128.01        198.97         6.02 o                         
   1   6   2        678.30        772.35        10.08 o                         
   2   6   2      11030.07      10934.32        44.41 o                         
   3   6   2         12.68          5.22         4.01 o                         
   4   6   2       3115.24       3302.35        26.45 o                         
   5   6   2        276.41        251.79        10.88 o                         
   6   6   2       3110.80       3258.58        36.01 o                         
   7   6   2        482.25        453.26        15.65 o                         
   8   6   2         11.06         -5.19         7.23 o                         
   9   6   2        245.07        238.23        18.10 o                         
  10   6   2         16.94         21.88        14.25 o                         
  11   6   2        231.34        254.50        24.27 o                         
  12   6   2         10.93          2.47        25.13 o                         
 -12   7   2          5.07        -20.49        26.56 o                         
 -11   7   2        194.50        172.20        25.15 o                         
 -10   7   2        136.72        105.14        16.12 o                         
  -9   7   2        123.89        128.81        14.14 o                         
  -8   7   2        243.63        242.57        14.30 o                         
  -7   7   2        203.21        222.45        13.91 o                         
  -6   7   2       1660.24       1654.43        23.23 o                         
  -5   7   2        280.67        258.13         9.35 o                         
  -4   7   2       9848.07       9738.53        41.70 o                         
  -3   7   2       2803.18       2801.41        21.48 o                         
  -2   7   2      10713.41      10393.22        52.00 o                         
  -1   7   2        902.69        867.90        10.65 o                         
   0   7   2       1568.17       1522.79        14.97 o                         
   1   7   2        241.60        214.83         6.56 o                         
   2   7   2       3808.44       3456.10        23.21 o                         
   3   7   2       5544.84       5616.25        31.25 o                         
   4   7   2        183.11        204.65         8.25 o                         
   5   7   2       4373.95       4382.61        38.44 o                         
   6   7   2        965.43        994.95        21.09 o                         
   7   7   2        564.99        569.52        17.33 o                         
   8   7   2        170.68        142.03        13.25 o                         
   9   7   2          0.52         -3.91        11.20 o                         
  10   7   2        286.97        308.38        22.29 o                         
  11   7   2         54.56         66.64        28.79 o                         
  12   7   2        156.97        113.64        32.69 o                         
 -12   8   2        104.83        157.23        49.92 o                         
 -11   8   2         88.01         68.89        22.20 o                         
 -10   8   2        216.70        241.38        22.47 o                         
  -9   8   2        152.32        141.43        12.98 o                         
  -8   8   2        100.88        102.93        10.71 o                         
  -7   8   2        873.67        852.97        21.39 o                         
  -6   8   2        722.14        689.87        15.53 o                         
  -5   8   2       2748.95       2754.96        28.25 o                         
  -4   8   2        514.08        508.36        10.49 o                         
  -3   8   2       4343.75       4408.28        27.62 o                         
  -2   8   2        176.71        171.76         6.30 o                         
  -1   8   2        991.83       1051.99        12.14 o                         
   0   8   2       2332.81       2381.54        18.96 o                         
   1   8   2       5816.19       6031.81        34.10 o                         
   2   8   2       5082.10       4963.82        37.39 o                         
   3   8   2       2206.56       2169.84        20.24 o                         
   4   8   2       2360.41       2406.14        23.90 o                         
   5   8   2        617.75        619.55        16.18 o                         
   6   8   2       1351.89       1421.19        25.42 o                         
   7   8   2        519.67        540.89        17.43 o                         
   8   8   2          4.35         -5.46         9.91 o                         
   9   8   2        260.26        267.50        17.56 o                         
  10   8   2         74.56         57.78        16.00 o                         
  11   8   2        100.83         90.88        22.09 o                         
  12   8   2          3.24        -45.68        50.60 o                         
 -12   9   2          2.48        -58.42        58.42 o                         
 -11   9   2        174.24        161.24        24.76 o                         
 -10   9   2        108.28        145.42        21.05 o                         
  -9   9   2        238.83        246.33        16.83 o                         
  -8   9   2        259.61        275.40        14.26 o                         
  -7   9   2        324.86        350.19        15.05 o                         
  -6   9   2       1288.20       1305.79        21.88 o                         
  -5   9   2        429.50        416.16        12.16 o                         
  -4   9   2       3431.50       3379.80        27.53 o                         
  -3   9   2       1343.89       1354.94        16.74 o                         
  -2   9   2       2675.08       2443.17        20.60 o                         
  -1   9   2       2988.38       2915.88        24.84 o                         
   0   9   2       4503.74       4531.21        28.48 o                         
   1   9   2       1264.09       1332.12        16.64 o                         
   2   9   2       3056.25       3142.84        25.57 o                         
   3   9   2       1649.43       1617.72        19.77 o                         
   4   9   2        178.66        174.64         7.69 o                         
   5   9   2       3255.78       3364.66        34.13 o                         
   6   9   2        484.02        488.14        15.74 o                         
   7   9   2        158.65        133.34        10.00 o                         
   8   9   2        384.86        368.30        19.13 o                         
   9   9   2         78.06         87.55        14.38 o                         
  10   9   2         70.07         62.43        17.13 o                         
  11   9   2         63.58         91.03        31.75 o                         
 -12  10   2         21.16         12.31        63.63 o                         
 -11  10   2         75.63         53.26        20.85 o                         
 -10  10   2        126.71        125.46        20.69 o                         
  -9  10   2        145.62        153.88        15.15 o                         
  -8  10   2        948.46        975.67        27.08 o                         
  -7  10   2         62.91         39.06         9.88 o                         
  -6  10   2       1027.53        976.61        19.91 o                         
  -5  10   2       1008.40       1026.92        20.02 o                         
  -4  10   2         87.65         83.92         6.39 o                         
  -3  10   2        292.00        312.02         9.46 o                         
  -2  10   2       1894.74       1790.17        17.57 o                         
  -1  10   2       2590.25       2502.85        28.63 o                         
   0  10   2       3647.93       3554.63        27.74 o                         
   1  10   2       2726.21       2764.17        23.02 o                         
   2  10   2       1922.76       1872.17        20.81 o                         
   3  10   2       1918.13       1906.79        21.90 o                         
   4  10   2       1255.67       1298.70        19.46 o                         
   5  10   2        258.45        263.00        11.32 o                         
   6  10   2         60.52         43.20         7.63 o                         
   7  10   2        632.53        646.48        19.12 o                         
   8  10   2        404.29        421.25        23.25 o                         
   9  10   2        113.24        110.73        17.23 o                         
  10  10   2        108.65        124.49        18.89 o                         
  11  10   2         53.58         26.09        26.52 o                         
 -11  11   2         22.49         -2.39        20.60 o                         
 -10  11   2         67.61         76.03        18.00 o                         
  -9  11   2        182.95        151.50        16.49 o                         
  -8  11   2        156.57        184.00        15.18 o                         
  -7  11   2       1068.94       1088.08        27.93 o                         
  -6  11   2         80.19         65.47         9.19 o                         
  -5  11   2       1322.14       1398.01        24.49 o                         
  -4  11   2        367.09        376.91        11.27 o                         
  -3  11   2       1678.56       1605.33        20.14 o                         
  -2  11   2        352.24        306.14         7.76 o                         
  -1  11   2       3286.06       3329.58        37.28 o                         
   0  11   2       3533.09       3420.70        34.00 o                         
   1  11   2       1635.98       1683.30        19.86 o                         
   2  11   2       2224.59       2193.35        23.53 o                         
   3  11   2        917.74        889.86        15.39 o                         
   4  11   2         46.60         37.12         6.18 o                         
   5  11   2        254.98        237.89        11.78 o                         
   6  11   2        208.59        203.03        12.96 o                         
   7  11   2        275.46        257.86        15.43 o                         
   8  11   2        407.98        445.47        24.34 o                         
   9  11   2        291.48        331.73        23.54 o                         
  10  11   2         18.97        -24.57        24.57 o                         
  11  11   2         40.41        -61.85        61.85 o                         
 -11  12   2         48.20         85.97        30.10 o                         
 -10  12   2         58.43         33.34        25.26 o                         
  -9  12   2         84.89         66.32        16.06 o                         
  -8  12   2        499.26        518.88        23.37 o                         
  -7  12   2        104.15         78.53        12.41 o                         
  -6  12   2       1150.63       1171.45        26.90 o                         
  -5  12   2        205.69        196.47        13.20 o                         
  -4  12   2         39.54         36.48         6.85 o                         
  -3  12   2        103.66         84.75         5.79 o                         
  -2  12   2       1469.60       1475.33        23.11 o                         
  -1  12   2       1736.25       1794.02        29.38 o                         
   0  12   2       2956.01       2818.15        41.95 o                         
   1  12   2       1506.27       1557.62        20.39 o                         
   2  12   2         46.04         41.15         6.75 o                         
   3  12   2        429.34        447.73        13.24 o                         
   4  12   2         43.29         32.26         9.08 o                         
   5  12   2        219.30        225.17        13.51 o                         
   6  12   2         15.07         11.41         7.76 o                         
   7  12   2        390.03        376.79        18.33 o                         
   8  12   2        397.00        382.64        23.10 o                         
   9  12   2        123.11        138.62        19.10 o                         
  10  12   2        145.16        166.91        23.39 o                         
 -11  13   2          9.16         -5.06        43.18 o                         
 -10  13   2        107.04        104.51        23.19 o                         
  -9  13   2        276.67        248.21        24.97 o                         
  -8  13   2        136.79        152.69        15.52 o                         
  -7  13   2        386.73        422.38        20.19 o                         
  -6  13   2         39.93         29.26        10.94 o                         
  -5  13   2        502.40        530.75        20.73 o                         
  -4  13   2        131.72        107.71        10.03 o                         
  -3  13   2        214.98        177.93         6.11 o                         
  -2  13   2         21.72          8.90         6.39 o                         
  -1  13   2       2659.17       2665.28        36.89 o                         
   0  13   2       2022.05       1998.32        32.98 o                         
   1  13   2        282.09        280.09         9.45 o                         
   2  13   2        551.14        598.17        15.38 o                         
   3  13   2        187.33        192.12        11.68 o                         
   4  13   2         12.99         19.54         9.70 o                         
   5  13   2         65.05         66.67         9.96 o                         
   6  13   2        209.70        219.28        13.69 o                         
   7  13   2        262.98        233.74        16.36 o                         
   8  13   2        313.82        335.53        23.26 o                         
   9  13   2        194.23        188.46        20.81 o                         
  10  13   2          5.25         16.31        19.49 o                         
 -10  14   2         25.70         50.20        25.62 o                         
  -9  14   2        102.31         92.09        21.74 o                         
  -8  14   2        266.25        278.56        19.59 o                         
  -7  14   2        256.00        250.55        17.63 o                         
  -6  14   2        325.67        305.53        18.85 o                         
  -5  14   2        205.43        216.17        14.94 o                         
  -4  14   2          0.82          6.41         9.69 o                         
  -3  14   2        369.39        425.77        16.44 o                         
  -2  14   2        900.61        911.29        26.41 o                         
  -1  14   2        689.15        697.20        22.18 o                         
   0  14   2        942.18        962.71        24.95 o                         
   1  14   2        970.62        955.60        22.28 o                         
   2  14   2        146.88        113.46         8.67 o                         
   3  14   2        477.54        480.32        16.77 o                         
   4  14   2        275.12        274.93        14.16 o                         
   5  14   2        143.79        172.28        13.46 o                         
   6  14   2        195.05        217.11        14.88 o                         
   7  14   2        302.29        255.03        21.28 o                         
   8  14   2        161.63        172.83        19.18 o                         
   9  14   2         40.93         27.29        15.67 o                         
  10  14   2         61.77          3.33        31.96 o                         
 -10  15   2         31.51        -46.75        46.75 o                         
  -9  15   2         76.38        103.04        28.79 o                         
  -8  15   2        117.96         78.43        18.01 o                         
  -7  15   2        144.60        154.74        17.74 o                         
  -6  15   2        242.70        222.77        19.35 o                         
  -5  15   2        121.12        130.65        16.22 o                         
  -4  15   2        345.26        343.96        19.88 o                         
  -3  15   2        390.96        390.27        20.60 o                         
  -2  15   2         87.90         66.56        12.35 o                         
  -1  15   2        336.59        372.81        18.41 o                         
   0  15   2        683.93        739.96        23.50 o                         
   1  15   2        233.64        279.45        17.83 o                         
   2  15   2       1043.57       1133.53        30.65 o                         
   3  15   2        839.91        804.77        22.93 o                         
   4  15   2          8.58         17.86         9.55 o                         
   5  15   2        263.45        253.05        15.54 o                         
   6  15   2        105.93        111.50        13.85 o                         
   7  15   2         46.00         61.20        15.34 o                         
   8  15   2        159.76        199.69        24.74 o                         
   9  15   2         49.27         39.32        17.95 o                         
  -9  16   2         42.95         26.05        33.00 o                         
  -8  16   2         55.52         85.42        19.61 o                         
  -7  16   2         54.51         38.81        14.52 o                         
  -6  16   2         76.10         72.98        15.94 o                         
  -5  16   2        610.05        663.07        31.03 o                         
  -4  16   2         81.16         65.76        13.75 o                         
  -3  16   2        620.00        644.49        26.89 o                         
  -2  16   2        160.59        151.84        15.93 o                         
  -1  16   2        237.02        245.06        19.25 o                         
   0  16   2        263.86        243.27        18.51 o                         
   1  16   2        394.56        400.80        21.28 o                         
   2  16   2        426.27        388.84        21.60 o                         
   3  16   2        343.65        351.11        22.45 o                         
   4  16   2        567.84        627.78        28.48 o                         
   5  16   2         71.91         59.88        14.46 o                         
   6  16   2        174.32        186.92        18.90 o                         
   7  16   2        102.47         91.14        21.42 o                         
   8  16   2         37.07         56.56        21.13 o                         
   9  16   2          1.25         95.36        34.77 o                         
  -8  17   2         44.70         48.23        22.46 o                         
  -7  17   2          8.58        -10.25        16.02 o                         
  -6  17   2        116.90         72.41        17.39 o                         
  -5  17   2         30.61         62.13        15.76 o                         
  -4  17   2        539.72        511.92        28.58 o                         
  -3  17   2         67.42         78.83        14.55 o                         
  -2  17   2        387.82        377.09        21.18 o                         
  -1  17   2         92.51         90.62        16.86 o                         
   0  17   2        160.47        132.83        17.39 o                         
   1  17   2         96.32        103.79        15.15 o                         
   2  17   2        146.08        168.63        19.31 o                         
   3  17   2        360.41        316.66        22.64 o                         
   4  17   2          2.96         -2.80        15.28 o                         
   5  17   2        364.49        367.00        24.44 o                         
   6  17   2         45.92         26.28        14.09 o                         
   7  17   2         17.81         27.15        19.46 o                         
   8  17   2         28.15          8.34        24.97 o                         
  -7  18   2         27.97         59.92        21.81 o                         
  -6  18   2         22.40         30.86        15.96 o                         
  -5  18   2        271.67        341.01        27.20 o                         
  -4  18   2         12.75         -0.62        15.22 o                         
  -3  18   2        499.30        580.61        29.54 o                         
  -2  18   2         59.15         48.50        15.11 o                         
  -1  18   2         42.76         13.94        15.35 o                         
   0  18   2         54.20         47.57        16.28 o                         
   1  18   2         75.36        110.20        24.02 o                         
   2  18   2        244.92        274.15        25.15 o                         
   3  18   2         67.98         54.55        14.63 o                         
   4  18   2        304.08        275.47        21.98 o                         
   5  18   2         24.28         34.28        19.30 o                         
   6  18   2        176.75        259.55        28.00 o                         
   7  18   2         40.17         52.97        42.62 o                         
   8  18   2          4.60        -62.04        62.04 o                         
  -7  19   2         11.42         42.56        37.95 o                         
  -6  19   2         67.80         85.70        19.09 o                         
  -5  19   2         18.46          0.91        22.55 o                         
  -4  19   2        348.85        347.16        28.51 o                         
  -3  19   2        102.55         98.77        17.70 o                         
  -2  19   2        144.97        123.44        18.29 o                         
  -1  19   2         10.12         10.42        17.06 o                         
   0  19   2          0.93        -19.25        21.10 o                         
   1  19   2         16.13         39.09        20.78 o                         
   2  19   2         83.14        130.50        28.91 o                         
   3  19   2        294.76        333.67        26.29 o                         
   4  19   2          9.70        -15.65        15.65 o                         
   5  19   2        166.66        158.18        23.43 o                         
   6  19   2         10.62        -20.98        23.71 o                         
   7  19   2         40.46        131.01        34.06 o                         
  -6  20   2         15.60         -8.57        34.57 o                         
  -5  20   2        108.97         86.86        23.49 o                         
  -4  20   2          4.83         -3.44        17.36 o                         
  -3  20   2        320.93        364.94        28.65 o                         
  -2  20   2         67.15         41.93        17.73 o                         
  -1  20   2         16.08        -18.33        18.33 o                         
   0  20   2         34.59         25.10        20.51 o                         
   1  20   2         97.88        170.12        39.49 o                         
   2  20   2        147.80        136.44        34.50 o                         
   3  20   2         49.17         60.24        26.55 o                         
   4  20   2        178.90        205.24        27.12 o                         
   5  20   2          5.20        -16.06        16.06 o                         
   6  20   2        114.75         30.36        36.18 o                         
  -6  21   2         41.70        184.63        65.09 o                         
  -5  21   2         13.05        -22.52        22.52 o                         
  -4  21   2         93.72         41.96        26.15 o                         
  -3  21   2         27.04         33.08        32.57 o                         
  -2  21   2         76.34        109.11        29.42 o                         
  -1  21   2         50.84         50.25        20.41 o                         
   0  21   2         67.24         61.84        21.60 o                         
   1  21   2         21.64        -26.29        40.28 o                         
   2  21   2         75.28         23.48        28.48 o                         
   3  21   2        120.01        134.24        63.86 o                         
   4  21   2          6.36         41.45        34.07 o                         
  -3  22   2         31.58        172.31        72.76 o                         
  -2  22   2         32.99         89.03        45.56 o                         
  -1  22   2         26.79        -27.13        27.13 o                         
   0  22   2         78.60        147.71        44.53 o                         
   1  22   2         99.48        111.04       100.90 o                         
   2  22   2         44.77        -55.42        55.42 o                         
   3  22   2         32.06          8.51        53.24 o                         
   4  22   2         44.64        105.85        54.81 o                         
   0 -23   3          2.23        -36.50        36.50 o                         
   1 -23   3         10.55        110.95        42.88 o                         
  -4 -22   3         82.29          3.49        35.43 o                         
  -3 -22   3         65.79         89.98        44.06 o                         
  -2 -22   3         44.31         47.03        30.14 o                         
  -1 -22   3         42.91         22.29        36.41 o                         
   0 -22   3         36.33         39.93        23.16 o                         
   1 -22   3          7.52        108.98        34.43 o                         
   2 -22   3         21.98          9.94        30.87 o                         
   3 -22   3         89.67        128.61        40.91 o                         
  -5 -21   3         63.16         18.66        53.56 o                         
  -4 -21   3         19.21         -1.13        29.71 o                         
  -3 -21   3         69.11         74.38        25.28 o                         
  -2 -21   3         94.18         45.07        23.30 o                         
  -1 -21   3         54.63        100.53        29.30 o                         
   0 -21   3         23.90        -26.80        35.58 o                         
   1 -21   3        156.73        155.20        34.57 o                         
   2 -21   3         35.10         49.07        34.62 o                         
   3 -21   3         14.35        110.03        52.60 o                         
   4 -21   3         70.51        141.90        64.90 o                         
  -6 -20   3         36.62         79.20        42.43 o                         
  -5 -20   3         26.85         20.86        49.84 o                         
  -4 -20   3         98.49         74.30        31.10 o                         
  -3 -20   3         73.03         61.67        27.79 o                         
  -2 -20   3         62.77         83.76        23.74 o                         
  -1 -20   3        107.94         73.80        24.52 o                         
   0 -20   3        281.14        265.88        30.15 o                         
   1 -20   3          7.94        -12.07        30.91 o                         
   2 -20   3        132.34         84.93        28.84 o                         
   3 -20   3         47.30         53.70        26.65 o                         
   4 -20   3         11.33        -26.39        26.39 o                         
   5 -20   3         44.36         79.02        77.05 o                         
   6 -20   3         54.88        235.43        73.09 o                         
  -7 -19   3          0.22        -26.75        26.75 o                         
  -6 -19   3        217.88        212.24        38.44 o                         
  -5 -19   3        106.51         75.23        24.83 o                         
  -4 -19   3         22.32          9.92        19.97 o                         
  -3 -19   3          7.90        -12.02        20.97 o                         
  -2 -19   3         55.01         31.10        14.19 o                         
  -1 -19   3        218.73        178.57        22.62 o                         
   0 -19   3         38.94         26.36        18.17 o                         
   1 -19   3        621.73        662.51        39.51 o                         
   2 -19   3         10.51         10.56        19.92 o                         
   3 -19   3         61.77         67.39        26.31 o                         
   4 -19   3         22.86         27.08        18.57 o                         
   5 -19   3         42.16         19.41        23.93 o                         
   6 -19   3         64.49         58.81        57.60 o                         
  -8 -18   3          4.30         11.92        36.94 o                         
  -7 -18   3        348.31        389.10        39.52 o                         
  -6 -18   3         24.20         15.51        17.42 o                         
  -5 -18   3         26.68         -7.67        20.35 o                         
  -4 -18   3        104.03         95.06        21.62 o                         
  -3 -18   3         26.94         16.50        17.44 o                         
  -2 -18   3        161.33        183.66        20.45 o                         
  -1 -18   3         76.09         74.52        16.39 o                         
   0 -18   3        834.39        924.29        39.86 o                         
   1 -18   3          8.02         34.76        20.55 o                         
   2 -18   3        462.12        486.89        30.88 o                         
   3 -18   3         18.74         17.24        16.30 o                         
   4 -18   3          8.83          9.90        16.74 o                         
   5 -18   3         14.38         36.62        16.47 o                         
   6 -18   3        152.08        157.54        27.76 o                         
   7 -18   3         84.06        110.89        29.59 o                         
  -9 -17   3         43.34        137.70        46.43 o                         
  -8 -17   3        249.23        228.19        35.45 o                         
  -7 -17   3          0.57        -19.54        21.76 o                         
  -6 -17   3        171.43        183.36        29.83 o                         
  -5 -17   3         94.09         84.65        20.29 o                         
  -4 -17   3         25.02         29.47        17.67 o                         
  -3 -17   3        101.16         63.35        16.18 o                         
  -2 -17   3        307.96        309.63        23.29 o                         
  -1 -17   3        374.74        357.45        24.61 o                         
   0 -17   3         52.05         35.40        13.34 o                         
   1 -17   3       1185.87       1150.20        39.14 o                         
   2 -17   3         31.10         40.87        12.83 o                         
   3 -17   3         61.47         68.65        13.33 o                         
   4 -17   3         47.25         55.48        15.29 o                         
   5 -17   3         46.78         43.81        18.05 o                         
   6 -17   3         62.98         71.60        21.33 o                         
   7 -17   3        152.35        118.78        34.04 o                         
   8 -17   3        119.69         90.95        54.90 o                         
  -9 -16   3        136.59        161.49        34.51 o                         
  -8 -16   3         18.53         13.62        23.45 o                         
  -7 -16   3        263.63        274.76        33.12 o                         
  -6 -16   3        101.03         92.26        24.69 o                         
  -5 -16   3        118.24         79.80        20.25 o                         
  -4 -16   3        347.80        299.99        27.08 o                         
  -3 -16   3        173.90        184.05        18.69 o                         
  -2 -16   3        541.21        566.53        26.76 o                         
  -1 -16   3        448.84        382.95        24.01 o                         
   0 -16   3        813.33        802.98        31.89 o                         
   1 -16   3         88.79         79.12        12.60 o                         
   2 -16   3        662.02        675.48        26.29 o                         
   3 -16   3        173.16        141.28        17.44 o                         
   4 -16   3         20.32          7.32        13.08 o                         
   5 -16   3         64.73         71.35        16.98 o                         
   6 -16   3        240.19        271.51        28.27 o                         
   7 -16   3        122.10        126.77        28.25 o                         
   8 -16   3         30.43         32.49        22.72 o                         
  -9 -15   3         46.64          3.13        19.95 o                         
  -8 -15   3        120.69         37.86        21.43 o                         
  -7 -15   3         13.53        -17.03        17.75 o                         
  -6 -15   3        234.74        250.61        24.21 o                         
  -5 -15   3        508.60        562.08        30.80 o                         
  -4 -15   3        238.63        244.48        19.28 o                         
  -3 -15   3        776.42        834.62        30.25 o                         
  -2 -15   3        589.68        655.26        21.88 o                         
  -1 -15   3        558.46        496.48        15.94 o                         
   0 -15   3         71.84         66.11         8.14 o                         
   1 -15   3        657.13        674.94        21.30 o                         
   2 -15   3        204.12        182.86        16.57 o                         
   3 -15   3        235.77        233.26        18.53 o                         
   4 -15   3        666.38        755.28        33.15 o                         
   5 -15   3        180.74        218.58        20.57 o                         
   6 -15   3        124.24        102.67        18.99 o                         
   7 -15   3        111.86         90.75        32.49 o                         
   8 -15   3         82.29          8.14        19.15 o                         
   9 -15   3         12.89        -56.10        56.10 o                         
 -10 -14   3         80.01         55.47        27.86 o                         
  -9 -14   3         59.89         75.53        21.27 o                         
  -8 -14   3         18.45        -18.56        19.02 o                         
  -7 -14   3        192.17        140.13        23.14 o                         
  -6 -14   3        329.43        312.54        24.69 o                         
  -5 -14   3        213.88        197.16        20.64 o                         
  -4 -14   3       1385.74       1438.00        39.10 o                         
  -3 -14   3        528.36        483.19        18.98 o                         
  -2 -14   3        464.26        467.31        18.68 o                         
  -1 -14   3       1195.00       1171.12        24.04 o                         
   0 -14   3       1183.94       1231.46        24.46 o                         
   1 -14   3        307.35        283.03        14.79 o                         
   2 -14   3         95.81         73.24        12.49 o                         
   3 -14   3       1513.11       1462.72        44.94 o                         
   4 -14   3        369.54        330.29        25.11 o                         
   5 -14   3        369.79        369.71        24.60 o                         
   6 -14   3        254.08        260.22        21.87 o                         
   7 -14   3        118.10         94.44        22.61 o                         
   8 -14   3         12.14        -25.88        25.88 o                         
   9 -14   3         77.37        114.00        33.06 o                         
 -11 -13   3         67.28        123.14        66.59 o                         
 -10 -13   3         40.10         -3.60        21.63 o                         
  -9 -13   3        125.40        110.94        27.79 o                         
  -8 -13   3         15.91        -12.55        22.39 o                         
  -7 -13   3        248.17        240.35        22.05 o                         
  -6 -13   3         48.96         62.75        12.94 o                         
  -5 -13   3       1278.53       1337.03        34.00 o                         
  -4 -13   3        517.10        493.60        20.88 o                         
  -3 -13   3        749.66        722.31        18.54 o                         
  -2 -13   3       1886.77       1857.16        29.76 o                         
  -1 -13   3        371.91        329.74        11.46 o                         
   0 -13   3         46.60         43.63         5.02 o                         
   1 -13   3        131.24        124.85         8.49 o                         
   2 -13   3       1377.31       1398.35        29.57 o                         
   3 -13   3        482.96        470.38        26.79 o                         
   4 -13   3       1873.28       1991.14        37.72 o                         
   5 -13   3        292.76        294.54        20.04 o                         
   6 -13   3        266.06        216.41        21.24 o                         
   7 -13   3        135.69        153.27        24.06 o                         
   8 -13   3         42.81         44.68        37.49 o                         
   9 -13   3         38.19         84.17        31.80 o                         
 -11 -12   3         89.29         41.84        45.03 o                         
 -10 -12   3        128.96         63.63        29.01 o                         
  -9 -12   3         39.09         19.58        16.80 o                         
  -8 -12   3         13.99          7.19        16.74 o                         
  -7 -12   3         87.83         97.14        17.10 o                         
  -6 -12   3        685.64        657.85        27.33 o                         
  -5 -12   3        276.17        277.59        13.32 o                         
  -4 -12   3       2159.91       2041.24        46.69 o                         
  -3 -12   3       1759.87       1673.30        30.01 o                         
  -2 -12   3        427.14        427.24        10.43 o                         
  -1 -12   3       1764.19       1648.86        20.50 o                         
   0 -12   3        392.91        371.53        10.42 o                         
   1 -12   3        626.99        605.69        15.40 o                         
   2 -12   3        303.01        309.52        13.77 o                         
   3 -12   3       3490.10       3400.62        45.93 o                         
   4 -12   3        500.26        514.54        19.28 o                         
   5 -12   3        982.99        976.39        28.55 o                         
   6 -12   3        356.21        341.70        21.10 o                         
   7 -12   3         78.60         66.04        14.16 o                         
   8 -12   3          1.86         11.79        14.35 o                         
   9 -12   3         50.20          9.72        24.80 o                         
  10 -12   3         32.76        -34.55        54.74 o                         
 -11 -11   3        108.51        123.66        26.50 o                         
 -10 -11   3         34.30         13.77        21.05 o                         
  -9 -11   3         44.71         17.07        18.16 o                         
  -8 -11   3         93.51         96.48        19.20 o                         
  -7 -11   3        146.71        100.07        16.42 o                         
  -6 -11   3        226.13        188.09        14.38 o                         
  -5 -11   3       1938.67       2009.84        28.09 o                         
  -4 -11   3       1545.15       1525.81        22.91 o                         
  -3 -11   3       1292.91       1260.53        16.47 o                         
  -2 -11   3       2470.14       2446.21        23.42 o                         
  -1 -11   3       1082.75       1043.39        15.01 o                         
   0 -11   3        149.86        161.36         7.81 o                         
   1 -11   3        750.78        772.75        18.22 o                         
   2 -11   3       1645.13       1691.09        32.39 o                         
   3 -11   3        338.42        302.11        12.64 o                         
   4 -11   3       3073.04       3266.74        47.30 o                         
   5 -11   3        372.65        363.80        18.80 o                         
   6 -11   3        360.60        362.06        21.76 o                         
   7 -11   3        185.83        182.15        18.32 o                         
   8 -11   3        113.01        119.39        18.57 o                         
   9 -11   3         25.32         36.22        14.79 o                         
  10 -11   3          9.23         10.54        27.63 o                         
 -12 -10   3         26.87         -5.52        36.36 o                         
 -11 -10   3         67.59         40.73        21.82 o                         
 -10 -10   3        201.34        145.66        25.30 o                         
  -9 -10   3         77.21         19.30        25.01 o                         
  -8 -10   3          2.91        -17.09        17.09 o                         
  -7 -10   3        700.14        708.54        28.84 o                         
  -6 -10   3        615.25        594.63        19.59 o                         
  -5 -10   3       1603.63       1617.73        21.83 o                         
  -4 -10   3       2668.07       2548.06        30.81 o                         
  -3 -10   3       1322.04       1274.59        22.01 o                         
  -2 -10   3       2874.48       2802.40        25.13 o                         
  -1 -10   3       3376.58       3208.02        35.71 o                         
   0 -10   3        880.15        876.91        14.70 o                         
   1 -10   3        575.69        574.55        15.64 o                         
   2 -10   3        545.96        547.41        11.93 o                         
   3 -10   3       2076.25       1958.32        29.35 o                         
   4 -10   3        211.79        205.98        14.57 o                         
   5 -10   3       1239.24       1289.89        33.49 o                         
   6 -10   3        831.09        800.78        31.34 o                         
   7 -10   3        299.42        306.27        21.91 o                         
   8 -10   3          4.56         20.27        15.73 o                         
   9 -10   3        210.03        247.59        22.59 o                         
  10 -10   3         86.43        111.30        20.36 o                         
  11 -10   3          6.15         66.00        44.75 o                         
 -12  -9   3         49.00         75.74        46.65 o                         
 -11  -9   3         66.75         71.28        23.45 o                         
 -10  -9   3         98.68        107.97        23.48 o                         
  -9  -9   3        187.27        133.76        21.11 o                         
  -8  -9   3        900.83       1015.10        36.51 o                         
  -7  -9   3        359.12        381.92        19.06 o                         
  -6  -9   3       1571.95       1545.67        26.28 o                         
  -5  -9   3       1079.79       1149.92        18.13 o                         
  -4  -9   3        744.54        792.02        13.92 o                         
  -3  -9   3       3485.74       3444.44        30.33 o                         
  -2  -9   3       3824.26       3666.64        37.57 o                         
  -1  -9   3       2962.33       2895.04        29.04 o                         
   0  -9   3        393.36        353.30        10.18 o                         
   1  -9   3       7515.16       7288.15        45.52 o                         
   2  -9   3       1243.72       1298.65        19.46 o                         
   3  -9   3        558.50        571.17        15.90 o                         
   4  -9   3       1458.44       1443.23        28.06 o                         
   5  -9   3        362.25        392.68        17.21 o                         
   6  -9   3        748.37        719.40        29.86 o                         
   7  -9   3        543.51        560.75        25.62 o                         
   8  -9   3       1017.54       1096.18        41.56 o                         
   9  -9   3         41.35         54.15        16.63 o                         
  10  -9   3        110.25        124.34        20.07 o                         
  11  -9   3         61.10         32.36        23.83 o                         
 -12  -8   3         11.57         10.75        35.49 o                         
 -11  -8   3          1.68        -26.72        26.72 o                         
 -10  -8   3        201.73        212.87        29.19 o                         
  -9  -8   3        330.39        342.08        25.59 o                         
  -8  -8   3         15.02         -6.38        13.61 o                         
  -7  -8   3       2226.06       2259.73        41.98 o                         
  -6  -8   3         86.31         65.32         8.75 o                         
  -5  -8   3        987.05       1003.24        16.98 o                         
  -4  -8   3       3438.97       3432.35        32.54 o                         
  -3  -8   3       1728.25       1723.71        18.07 o                         
  -2  -8   3       3961.02       3935.87        38.61 o                         
  -1  -8   3       2477.20       2590.46        26.90 o                         
   0  -8   3       8593.07       8476.23       110.13 o                         
   1  -8   3        816.74        804.59        11.13 o                         
   2  -8   3       4134.04       4108.62        30.74 o                         
   3  -8   3       1061.49       1106.03        19.42 o                         
   4  -8   3        741.12        686.64        17.65 o                         
   5  -8   3        851.42        858.68        24.70 o                         
   6  -8   3        876.99        910.79        28.07 o                         
   7  -8   3        799.84        825.80        31.37 o                         
   8  -8   3         12.62         12.35        15.17 o                         
   9  -8   3        672.74        736.45        34.61 o                         
  10  -8   3         36.83         16.17        16.85 o                         
  11  -8   3         18.72         32.05        19.78 o                         
 -12  -7   3          7.13        -30.91        30.91 o                         
 -11  -7   3         24.73          2.30        19.88 o                         
 -10  -7   3        534.34        595.55        36.88 o                         
  -9  -7   3        243.77        244.27        22.19 o                         
  -8  -7   3       1222.81       1259.04        39.89 o                         
  -7  -7   3         56.98         18.32        11.65 o                         
  -6  -7   3       3198.95       3166.63        41.18 o                         
  -5  -7   3       1451.03       1356.51        20.04 o                         
  -4  -7   3        153.13        132.66         6.41 o                         
  -3  -7   3       2209.22       2157.79        22.66 o                         
  -2  -7   3       1146.26       1093.68        13.71 o                         
  -1  -7   3       7552.08       7164.36        54.04 o                         
   0  -7   3        681.98        688.15        10.43 o                         
   1  -7   3      22693.08      22016.31       137.86 o                         
   2  -7   3        325.93        293.00         8.13 o                         
   3  -7   3       1298.00       1293.31        20.25 o                         
   4  -7   3        377.38        347.92        12.20 o                         
   5  -7   3        602.64        612.90        20.92 o                         
   6  -7   3       2041.41       2047.91        41.04 o                         
   7  -7   3        869.85        792.01        30.68 o                         
   8  -7   3        657.63        719.93        35.90 o                         
   9  -7   3         79.40         82.94        18.03 o                         
  10  -7   3        382.97        489.31        31.33 o                         
  11  -7   3         21.07         65.30        17.66 o                         
 -12  -6   3          5.66        -13.38        21.01 o                         
 -11  -6   3         48.75         11.94        20.11 o                         
 -10  -6   3        202.31        181.45        24.39 o                         
  -9  -6   3        719.68        733.02        33.20 o                         
  -8  -6   3        376.63        367.21        23.65 o                         
  -7  -6   3       2707.41       2763.74        46.47 o                         
  -6  -6   3         51.61         40.55         7.81 o                         
  -5  -6   3        723.07        728.71        16.76 o                         
  -4  -6   3       1545.86       1492.22        15.67 o                         
  -3  -6   3         89.93        112.09         4.31 o                         
  -2  -6   3       3358.26       3495.90        21.24 o                         
  -1  -6   3       2976.68       3148.99        27.37 o                         
   0  -6   3      14537.76      15184.44       103.07 o                         
   1  -6   3         32.15         29.53         3.30 o                         
   2  -6   3      14690.03      15473.71        71.28 o                         
   3  -6   3        510.13        447.03        10.22 o                         
   4  -6   3       1102.53       1084.61        19.90 o                         
   5  -6   3        385.49        393.04        17.33 o                         
   6  -6   3       1446.30       1411.51        37.00 o                         
   7  -6   3        438.92        458.70        24.28 o                         
   8  -6   3        176.58        168.08        21.23 o                         
   9  -6   3        676.48        740.25        34.61 o                         
  10  -6   3          2.59         -6.99        17.57 o                         
  11  -6   3         51.41         21.56        16.98 o                         
  12  -6   3          4.52        -71.20        71.20 o                         
 -12  -5   3         10.49         -7.30        21.87 o                         
 -11  -5   3         15.30         22.03        19.32 o                         
 -10  -5   3        384.98        447.97        33.63 o                         
  -9  -5   3        536.28        493.04        23.89 o                         
  -8  -5   3       1727.94       1787.73        45.25 o                         
  -7  -5   3        211.43        218.44        16.19 o                         
  -6  -5   3       1160.12       1142.22        24.38 o                         
  -5  -5   3       1234.02       1204.33        20.00 o                         
  -4  -5   3        469.37        431.57         9.23 o                         
  -3  -5   3       6501.26       6858.03        37.89 o                         
  -2  -5   3       5286.62       5080.60        26.12 o                         
  -1  -5   3       4883.07       4505.18        28.37 o                         
   0  -5   3       1423.46       1568.04        13.15 o                         
   1  -5   3      33461.84      33754.52       182.79 o                         
   2  -5   3        417.10        362.11         8.02 o                         
   3  -5   3       3775.95       4000.75        29.00 o                         
   4  -5   3        787.80        778.49        16.44 o                         
   5  -5   3        376.62        350.78        14.38 o                         
   6  -5   3        862.68        835.35        29.30 o                         
   7  -5   3       1893.47       1921.94        45.17 o                         
   8  -5   3       1205.94       1230.31        36.30 o                         
   9  -5   3        112.73         93.29        16.71 o                         
  10  -5   3        276.82        298.93        26.03 o                         
  11  -5   3         55.95         40.53        18.68 o                         
  12  -5   3         27.29        -43.71        43.71 o                         
 -12  -4   3          3.99          3.69        19.23 o                         
 -11  -4   3         99.58         98.35        23.96 o                         
 -10  -4   3        301.19        270.32        28.12 o                         
  -9  -4   3        878.86        916.93        33.62 o                         
  -8  -4   3        133.35        117.63        13.57 o                         
  -7  -4   3       2185.19       2184.74        36.22 o                         
  -6  -4   3          7.65          2.52         7.55 o                         
  -5  -4   3       3029.29       3157.65        33.91 o                         
  -4  -4   3       6713.98       6702.27        50.72 o                         
  -3  -4   3        936.22       1023.33        11.89 o                         
  -2  -4   3       6743.36       6827.89        28.00 o                         
  -1  -4   3       1043.11       1176.57        11.03 o                         
   0  -4   3       5685.79       6107.22        27.73 o                         
   1  -4   3       1423.10       1276.08        12.00 o                         
   2  -4   3       7350.26       7411.59        51.52 o                         
   3  -4   3       2574.90       2682.58        20.17 o                         
   4  -4   3         40.98         44.56         5.60 o                         
   5  -4   3       1271.22       1150.01        22.29 o                         
   6  -4   3       1251.96       1285.19        29.23 o                         
   7  -4   3       1116.00       1170.92        31.01 o                         
   8  -4   3         75.47         40.78        12.67 o                         
   9  -4   3        640.27        682.94        35.81 o                         
  10  -4   3        115.87        117.16        19.96 o                         
  11  -4   3         44.28         42.86        22.81 o                         
  12  -4   3         71.35         35.47        34.14 o                         
 -13  -3   3          5.23        -56.93        56.93 o                         
 -12  -3   3        142.38         82.87        23.59 o                         
 -11  -3   3        185.86        231.74        26.53 o                         
 -10  -3   3        246.93        225.35        24.74 o                         
  -9  -3   3        172.53        161.19        18.08 o                         
  -8  -3   3       1222.13       1229.64        31.04 o                         
  -7  -3   3        142.06        123.89         9.11 o                         
  -6  -3   3       2041.01       2100.63        30.32 o                         
  -5  -3   3       6668.29       6820.57        50.12 o                         
  -4  -3   3       4094.61       4135.78        32.38 o                         
  -3  -3   3       7051.03       7582.61        48.49 o                         
  -2  -3   3       6376.31       6082.84        27.50 o                         
  -1  -3   3       4367.16       4264.98        21.68 o                         
   0  -3   3       5107.35       5462.49        27.23 o                         
   1  -3   3      10369.39      10104.39        33.14 o                         
   2  -3   3       5466.06       5408.22        28.99 o                         
   3  -3   3         62.73         63.84         5.71 o                         
   4  -3   3       8843.51       8888.16        66.61 o                         
   5  -3   3       3033.30       2993.65        37.15 o                         
   6  -3   3       1029.41       1062.32        25.97 o                         
   7  -3   3       1428.03       1463.21        29.21 o                         
   8  -3   3       1385.70       1374.43        38.82 o                         
   9  -3   3         53.44         46.78        16.78 o                         
  10  -3   3        155.70        163.35        22.47 o                         
  11  -3   3        269.09        293.06        27.16 o                         
  12  -3   3          9.00         11.45        53.97 o                         
 -13  -2   3         64.95        -53.61        53.61 o                         
 -12  -2   3         73.60         74.51        21.83 o                         
 -11  -2   3        194.05        179.82        22.90 o                         
 -10  -2   3        418.18        388.77        29.41 o                         
  -9  -2   3        636.96        609.22        28.73 o                         
  -8  -2   3        117.08        109.58        15.81 o                         
  -7  -2   3       1868.23       1880.73        27.26 o                         
  -6  -2   3       1112.66       1113.12        19.85 o                         
  -5  -2   3       2563.74       2530.44        26.00 o                         
  -4  -2   3       8537.97       8147.78        51.31 o                         
  -3  -2   3        858.48        820.79        13.36 o                         
  -2  -2   3       9054.96       9076.23        44.16 o                         
  -1  -2   3      13383.81      13141.94        54.59 o                         
   0  -2   3       2936.41       3120.29        18.91 o                         
   1  -2   3       9402.38       9636.19        32.79 o                         
   2  -2   3         80.11         66.37         4.76 o                         
   3  -2   3       9084.00       9498.04        50.52 o                         
   4  -2   3       2213.30       2242.19        26.51 o                         
   5  -2   3       1137.01       1140.11        22.67 o                         
   6  -2   3       1269.16       1294.60        24.11 o                         
   7  -2   3        913.01        966.15        23.03 o                         
   8  -2   3         39.17         36.90        13.98 o                         
   9  -2   3        532.31        545.56        32.34 o                         
  10  -2   3         98.19         83.32        21.64 o                         
  11  -2   3         31.42         43.31        18.33 o                         
  12  -2   3        115.85        127.55        35.39 o                         
 -13  -1   3         92.14        145.80        56.88 o                         
 -12  -1   3        233.50        255.89        30.65 o                         
 -11  -1   3        246.81        238.25        26.67 o                         
 -10  -1   3        247.83        198.97        19.71 o                         
  -9  -1   3        143.44        149.61        18.41 o                         
  -8  -1   3        313.85        284.09        14.86 o                         
  -7  -1   3       1178.43       1149.04        22.17 o                         
  -6  -1   3        823.66        782.28        15.61 o                         
  -5  -1   3       6602.03       6649.47        38.93 o                         
  -4  -1   3       5760.27       5808.26        35.27 o                         
  -3  -1   3       4757.57       4791.22        30.49 o                         
  -2  -1   3      18960.56      19000.27        60.53 o                         
  -1  -1   3       2578.27       2579.53        19.31 o                         
   0  -1   3        640.59        690.03        14.24 o                         
   1  -1   3       4338.46       4553.05        26.88 o                         
   2  -1   3       2661.96       2543.65        19.67 o                         
   3  -1   3       4771.30       4682.48        33.55 o                         
   4  -1   3      17245.06      17106.37        72.47 o                         
   5  -1   3       1102.26       1074.71        20.54 o                         
   6  -1   3       1467.57       1426.84        24.48 o                         
   7  -1   3       1127.36       1138.68        23.22 o                         
   8  -1   3        278.46        284.00        21.67 o                         
   9  -1   3         90.86         71.58        15.22 o                         
  10  -1   3         90.08         87.55        19.54 o                         
  11  -1   3        261.77        321.25        26.79 o                         
  12  -1   3          9.14         -4.06        28.17 o                         
 -13   0   3         90.58        111.34        37.31 o                         
 -12   0   3        251.99        254.75        30.64 o                         
 -11   0   3        352.17        372.52        30.69 o                         
 -10   0   3        456.85        417.78        24.75 o                         
  -9   0   3        195.44        207.66        20.06 o                         
  -8   0   3        185.06        171.91        13.69 o                         
  -7   0   3        468.27        408.58        15.82 o                         
  -6   0   3       2705.09       2764.22        32.11 o                         
  -5   0   3        460.28        493.13        11.25 o                         
  -4   0   3      10626.81      10594.79        56.04 o                         
  -3   0   3      13913.39      13672.94        68.11 o                         
  -2   0   3        714.46        644.52        10.72 o                         
  -1   0   3        543.05        603.22        10.82 o                         
   0   0   3      16376.48      16256.51       106.87 o                         
   1   0   3      22319.05      22548.92       106.14 o                         
   2   0   3       2348.23       2580.07        25.52 o                         
   3   0   3      17309.41      17592.66        79.85 o                         
   4   0   3       2979.43       3041.18        40.14 o                         
   5   0   3       1967.97       1959.56        24.65 o                         
   6   0   3         48.28         45.33         5.74 o                         
   7   0   3        344.75        312.04        12.01 o                         
   8   0   3          0.02          1.49        13.39 o                         
   9   0   3         59.81         40.21        14.40 o                         
  10   0   3         33.38         15.10        15.47 o                         
  11   0   3         22.25         21.55        20.13 o                         
  12   0   3        154.15        185.03        30.84 o                         
 -13   1   3         93.33         78.71        59.88 o                         
 -12   1   3        238.23        206.52        29.60 o                         
 -11   1   3        243.48        298.06        28.20 o                         
 -10   1   3        239.82        232.24        20.82 o                         
  -9   1   3        131.38        130.27        17.46 o                         
  -8   1   3        348.79        312.00        16.84 o                         
  -7   1   3       1150.34       1070.76        25.79 o                         
  -6   1   3        794.80        769.87        22.60 o                         
  -5   1   3       6711.83       6721.89        69.05 o                         
  -4   1   3       5688.65       5638.53        45.00 o                         
  -3   1   3       4714.57       4765.17        30.64 o                         
  -2   1   3      19235.03      19459.72        69.47 o                         
  -1   1   3       2751.27       2807.98        19.15 o                         
   0   1   3        587.17        648.98         9.72 o                         
   1   1   3       4035.76       4275.98        23.78 o                         
   2   1   3       2849.77       2735.21        24.33 o                         
   3   1   3       4741.34       4693.92        46.81 o                         
   4   1   3      17089.47      17084.38        81.89 o                         
   5   1   3       1094.24       1041.67        19.49 o                         
   6   1   3       1478.43       1391.97        25.08 o                         
   7   1   3       1125.81       1161.78        21.88 o                         
   8   1   3        255.65        209.42        12.25 o                         
   9   1   3         88.26         63.76        14.85 o                         
  10   1   3         88.77         78.56        17.09 o                         
  11   1   3        266.46        290.11        25.67 o                         
  12   1   3          9.97        -29.24        29.24 o                         
 -13   2   3         61.74        -13.63        29.32 o                         
 -12   2   3         71.46         36.01        23.79 o                         
 -11   2   3        198.43        230.80        33.77 o                         
 -10   2   3        419.96        391.85        25.20 o                         
  -9   2   3        623.23        641.35        28.04 o                         
  -8   2   3        109.67         79.00        15.11 o                         
  -7   2   3       1841.43       1847.50        35.49 o                         
  -6   2   3       1076.61       1099.05        25.39 o                         
  -5   2   3       2614.31       2558.34        37.48 o                         
  -4   2   3       8724.11       8346.66        57.13 o                         
  -3   2   3        738.10        680.74         9.18 o                         
  -2   2   3       9067.24       9083.43        43.33 o                         
  -1   2   3      13364.34      13245.82        49.04 o                         
   0   2   3       3383.04       3648.99        19.91 o                         
   1   2   3       9744.41      10157.43        41.01 o                         
   2   2   3        124.30        115.43         5.37 o                         
   3   2   3       8850.26       9350.03        47.90 o                         
   4   2   3       2151.09       2116.04        25.68 o                         
   5   2   3       1096.35       1087.66        18.30 o                         
   6   2   3       1331.78       1386.94        22.30 o                         
   7   2   3        948.36        953.28        20.66 o                         
   8   2   3         49.23         43.79        12.07 o                         
   9   2   3        539.85        554.44        27.86 o                         
  10   2   3         87.82         63.41        16.83 o                         
  11   2   3         37.06         41.48        17.37 o                         
  12   2   3        112.98         82.31        27.93 o                         
 -13   3   3          5.40         47.28        39.13 o                         
 -12   3   3        143.30         93.02        24.27 o                         
 -11   3   3        174.40        178.88        27.54 o                         
 -10   3   3        207.56        194.32        17.67 o                         
  -9   3   3        163.73        151.78        16.29 o                         
  -8   3   3       1254.46       1271.21        28.98 o                         
  -7   3   3        165.98        152.87        11.17 o                         
  -6   3   3       2010.16       2003.03        29.87 o                         
  -5   3   3       6425.53       6395.94        49.13 o                         
  -4   3   3       4057.68       4009.75        36.63 o                         
  -3   3   3       7128.39       7559.86        44.44 o                         
  -2   3   3       6656.62       6348.76        23.66 o                         
  -1   3   3       4348.72       4226.01        20.18 o                         
   0   3   3       5310.27       5686.96        26.82 o                         
   1   3   3      10129.87       9943.98        46.35 o                         
   2   3   3       5733.74       5683.02        26.99 o                         
   3   3   3        118.72        129.94         5.66 o                         
   4   3   3       8946.16       8801.12        75.38 o                         
   5   3   3       2968.43       2904.17        29.13 o                         
   6   3   3       1015.47       1093.53        21.25 o                         
   7   3   3       1391.49       1425.87        25.73 o                         
   8   3   3       1405.21       1416.07        34.92 o                         
   9   3   3         55.72         42.16        14.43 o                         
  10   3   3        153.31        179.52        22.05 o                         
  11   3   3        265.14        301.63        25.73 o                         
  12   3   3          7.16        -19.49        19.49 o                         
 -13   4   3         30.31         14.64        44.38 o                         
 -12   4   3          4.97        -22.60        22.60 o                         
 -11   4   3         99.26         92.82        20.66 o                         
 -10   4   3        300.29        250.51        18.18 o                         
  -9   4   3        865.82        896.76        30.30 o                         
  -8   4   3        118.68         90.55        10.81 o                         
  -7   4   3       2147.55       2131.21        32.92 o                         
  -6   4   3          0.84          3.67         6.86 o                         
  -5   4   3       3010.50       3008.64        29.26 o                         
  -4   4   3       6865.08       6766.16        41.84 o                         
  -3   4   3       1022.58       1110.81        14.72 o                         
  -2   4   3       6626.60       6722.22        27.68 o                         
  -1   4   3       1115.37       1268.98        12.05 o                         
   0   4   3       5749.56       6119.99        39.01 o                         
   1   4   3       1305.54       1167.55        12.02 o                         
   2   4   3       7177.44       7227.27        30.98 o                         
   3   4   3       2567.95       2657.23        20.66 o                         
   4   4   3         68.27         75.38         6.14 o                         
   5   4   3       1226.06       1166.65        19.15 o                         
   6   4   3       1226.50       1221.19        23.16 o                         
   7   4   3       1227.29       1300.47        30.47 o                         
   8   4   3         79.95         58.21        12.17 o                         
   9   4   3        654.11        689.60        32.35 o                         
  10   4   3        107.80         98.56        16.18 o                         
  11   4   3         47.47         43.46        16.37 o                         
  12   4   3         72.14         80.70        28.86 o                         
 -12   5   3         11.15         23.12        21.61 o                         
 -11   5   3         12.88          0.47        14.51 o                         
 -10   5   3        360.41        356.88        20.67 o                         
  -9   5   3        530.84        535.00        22.95 o                         
  -8   5   3       1664.38       1732.38        33.51 o                         
  -7   5   3        210.44        209.29        12.24 o                         
  -6   5   3       1197.23       1153.65        21.61 o                         
  -5   5   3       1254.37       1223.94        19.52 o                         
  -4   5   3        503.42        456.59         9.69 o                         
  -3   5   3       6446.75       6782.61        32.07 o                         
  -2   5   3       5160.97       4920.30        24.68 o                         
  -1   5   3       4518.18       4089.20        24.11 o                         
   0   5   3       1561.94       1717.67        15.97 o                         
   1   5   3      33538.32      33596.47       101.49 o                         
   2   5   3        466.11        411.37         8.13 o                         
   3   5   3       3849.79       4025.09        29.16 o                         
   4   5   3        793.13        783.40        13.86 o                         
   5   5   3        371.65        336.08        11.81 o                         
   6   5   3        986.08        925.39        19.12 o                         
   7   5   3       1838.55       1801.19        27.25 o                         
   8   5   3       1166.19       1178.96        32.32 o                         
   9   5   3        116.54        134.56        18.10 o                         
  10   5   3        288.90        330.10        23.65 o                         
  11   5   3         57.12         56.87        20.13 o                         
  12   5   3         25.02         35.32        36.09 o                         
 -12   6   3          5.85          1.79        21.56 o                         
 -11   6   3         51.65         -5.03        16.07 o                         
 -10   6   3        202.58        210.06        18.81 o                         
  -9   6   3        739.13        748.05        26.57 o                         
  -8   6   3        364.70        354.33        16.62 o                         
  -7   6   3       2738.08       2790.83        37.72 o                         
  -6   6   3         49.67         48.17         7.59 o                         
  -5   6   3        712.74        726.98        15.37 o                         
  -4   6   3       1566.29       1557.55        18.37 o                         
  -3   6   3         70.11         87.10         5.44 o                         
  -2   6   3       3521.78       3622.91        23.91 o                         
  -1   6   3       2869.57       3007.68        20.07 o                         
   0   6   3      14949.96      15378.67        74.32 o                         
   1   6   3         31.75         20.72         3.77 o                         
   2   6   3      14500.14      14979.23        62.24 o                         
   3   6   3        503.10        429.46         8.93 o                         
   4   6   3       1108.42       1084.35        16.25 o                         
   5   6   3        379.57        341.22        11.92 o                         
   6   6   3       1458.73       1480.86        23.53 o                         
   7   6   3        436.32        466.35        15.09 o                         
   8   6   3        197.17        194.93        15.18 o                         
   9   6   3        690.44        715.28        34.57 o                         
  10   6   3          2.83         21.38        15.08 o                         
  11   6   3         52.57         24.50        18.32 o                         
  12   6   3          4.23         63.20        29.68 o                         
 -12   7   3          6.11        -29.76        29.76 o                         
 -11   7   3         21.61         21.75        16.20 o                         
 -10   7   3        528.79        548.09        26.60 o                         
  -9   7   3        257.20        225.08        16.80 o                         
  -8   7   3       1262.60       1369.66        30.21 o                         
  -7   7   3         60.35         39.13         9.73 o                         
  -6   7   3       3232.67       3222.02        34.23 o                         
  -5   7   3       1351.81       1281.32        20.71 o                         
  -4   7   3        131.94        107.13         6.22 o                         
  -3   7   3       2232.99       2224.98        19.56 o                         
  -2   7   3        977.42        899.79        13.04 o                         
  -1   7   3       7556.23       7169.05        34.04 o                         
   0   7   3        687.57        722.85        11.65 o                         
   1   7   3      22830.05      21943.37        75.20 o                         
   2   7   3        299.92        276.95         6.73 o                         
   3   7   3       1233.17       1204.73        15.59 o                         
   4   7   3        361.78        341.68         9.93 o                         
   5   7   3        538.70        511.78        14.39 o                         
   6   7   3       2006.97       2023.41        36.50 o                         
   7   7   3        926.71        892.27        20.02 o                         
   8   7   3        644.23        653.05        23.62 o                         
   9   7   3         76.52         62.77        14.75 o                         
  10   7   3        376.78        410.77        26.26 o                         
  11   7   3         18.60         39.15        23.49 o                         
  12   7   3         11.68          0.65        40.39 o                         
 -12   8   3         11.24          4.48        24.61 o                         
 -11   8   3          2.23        -17.26        17.26 o                         
 -10   8   3        198.84        210.00        18.18 o                         
  -9   8   3        353.15        358.09        19.25 o                         
  -8   8   3         16.60          8.63         9.05 o                         
  -7   8   3       2224.36       2293.04        35.30 o                         
  -6   8   3        106.73        108.68         9.43 o                         
  -5   8   3       1025.01       1055.77        18.67 o                         
  -4   8   3       3436.27       3385.54        26.57 o                         
  -3   8   3       1831.83       1847.69        19.47 o                         
  -2   8   3       4001.39       3965.65        27.73 o                         
  -1   8   3       2409.58       2572.73        21.19 o                         
   0   8   3       8707.09       9162.09        46.03 o                         
   1   8   3        855.03        815.95        11.22 o                         
   2   8   3       4212.70       4177.30        26.92 o                         
   3   8   3       1074.00       1098.95        14.43 o                         
   4   8   3        754.43        705.32        14.05 o                         
   5   8   3        863.67        901.84        19.46 o                         
   6   8   3        887.45        953.22        20.88 o                         
   7   8   3        765.16        757.12        19.25 o                         
   8   8   3         19.80          8.22        10.64 o                         
   9   8   3        674.32        682.71        30.40 o                         
  10   8   3         36.66         48.77        16.66 o                         
  11   8   3         19.55        -14.89        23.87 o                         
 -12   9   3         48.31         83.76        42.81 o                         
 -11   9   3         67.20         79.90        19.71 o                         
 -10   9   3        106.87        107.24        16.11 o                         
  -9   9   3        187.81        183.01        15.29 o                         
  -8   9   3        908.94        965.93        24.45 o                         
  -7   9   3        326.41        340.62        15.24 o                         
  -6   9   3       1536.15       1526.25        25.08 o                         
  -5   9   3       1121.84       1201.64        19.61 o                         
  -4   9   3        743.26        786.07        14.04 o                         
  -3   9   3       3565.08       3467.98        28.67 o                         
  -2   9   3       3755.24       3676.17        28.45 o                         
  -1   9   3       2897.40       2865.39        22.21 o                         
   0   9   3        364.11        338.71         8.98 o                         
   1   9   3       7637.26       7517.82        45.82 o                         
   2   9   3       1217.36       1263.04        16.21 o                         
   3   9   3        466.42        412.80         8.50 o                         
   4   9   3       1411.30       1424.98        18.77 o                         
   5   9   3        385.92        390.03        13.14 o                         
   6   9   3        745.02        744.10        18.72 o                         
   7   9   3        555.12        595.13        19.14 o                         
   8   9   3       1012.18       1055.59        31.33 o                         
   9   9   3         37.73         31.58        19.88 o                         
  10   9   3        101.58        104.39        19.39 o                         
  11   9   3         62.66        112.95        27.78 o                         
 -12  10   3         25.37         44.94        44.29 o                         
 -11  10   3         64.42         40.83        17.44 o                         
 -10  10   3        205.58        203.29        24.13 o                         
  -9  10   3         83.22         58.37        12.54 o                         
  -8  10   3          2.10         -7.07         9.71 o                         
  -7  10   3        720.82        754.34        22.63 o                         
  -6  10   3        674.53        621.80        17.67 o                         
  -5  10   3       1581.65       1569.32        24.46 o                         
  -4  10   3       2684.32       2610.34        30.27 o                         
  -3  10   3       1265.04       1249.73        17.47 o                         
  -2  10   3       2876.17       2858.12        23.92 o                         
  -1  10   3       3382.42       3384.39        28.57 o                         
   0  10   3        915.34        933.59        13.78 o                         
   1  10   3        591.55        607.00        13.37 o                         
   2  10   3        516.30        529.78        11.77 o                         
   3  10   3       2104.36       1982.92        22.61 o                         
   4  10   3        253.16        239.38         7.78 o                         
   5  10   3       1214.97       1227.45        22.59 o                         
   6  10   3        851.03        846.34        20.29 o                         
   7  10   3        304.94        300.83        15.46 o                         
   8  10   3          6.72         10.20        12.75 o                         
   9  10   3        215.99        208.73        21.24 o                         
  10  10   3         88.60         97.36        19.41 o                         
  11  10   3          5.01        -11.81        27.33 o                         
 -11  11   3        108.57         70.66        27.37 o                         
 -10  11   3         36.42         49.36        19.13 o                         
  -9  11   3         50.31         40.32        12.31 o                         
  -8  11   3         89.30         90.16        13.66 o                         
  -7  11   3        145.32        137.22        13.54 o                         
  -6  11   3        233.85        207.29        14.03 o                         
  -5  11   3       1972.88       2023.21        31.28 o                         
  -4  11   3       1464.36       1437.17        23.28 o                         
  -3  11   3       1348.35       1371.49        19.47 o                         
  -2  11   3       2385.54       2417.87        21.48 o                         
  -1  11   3       1115.74       1088.18        14.65 o                         
   0  11   3        151.77        176.15         7.93 o                         
   1  11   3        737.04        776.25        15.18 o                         
   2  11   3       1603.55       1679.35        21.63 o                         
   3  11   3        327.03        287.46         9.83 o                         
   4  11   3       2990.10       3116.35        31.98 o                         
   5  11   3        371.44        364.15        15.11 o                         
   6  11   3        388.00        377.78        15.85 o                         
   7  11   3        180.10        187.35        16.32 o                         
   8  11   3        113.23        111.61        15.97 o                         
   9  11   3         27.53          2.91        19.42 o                         
  10  11   3          8.84         34.87        23.00 o                         
 -11  12   3         90.55         82.50        31.77 o                         
 -10  12   3        129.62        135.48        24.35 o                         
  -9  12   3         40.14         38.45        12.96 o                         
  -8  12   3         12.64          6.08        11.92 o                         
  -7  12   3         85.73         90.56        12.94 o                         
  -6  12   3        704.12        683.77        24.47 o                         
  -5  12   3        265.92        266.85        15.26 o                         
  -4  12   3       2167.31       2104.85        34.63 o                         
  -3  12   3       1817.50       1784.34        22.35 o                         
  -2  12   3        386.58        355.30         8.86 o                         
  -1  12   3       1732.92       1617.65        19.83 o                         
   0  12   3        395.38        378.14        10.35 o                         
   1  12   3        593.84        563.40        13.37 o                         
   2  12   3        296.96        306.49        10.58 o                         
   3  12   3       3534.27       3545.58        31.69 o                         
   4  12   3        534.53        522.07        17.45 o                         
   5  12   3       1007.52        999.28        23.82 o                         
   6  12   3        330.31        314.47        15.27 o                         
   7  12   3         80.28         55.52        12.77 o                         
   8  12   3          2.80        -12.87        14.57 o                         
   9  12   3         52.95         30.43        16.70 o                         
  10  12   3         32.84         54.35        21.45 o                         
 -11  13   3         69.01         97.04        29.95 o                         
 -10  13   3         42.10         16.79        18.39 o                         
  -9  13   3        122.58         89.78        17.69 o                         
  -8  13   3         17.17          2.77        12.47 o                         
  -7  13   3        244.02        243.24        17.46 o                         
  -6  13   3         49.02         43.89        12.10 o                         
  -5  13   3       1259.47       1346.79        28.23 o                         
  -4  13   3        505.24        506.64        18.05 o                         
  -3  13   3        718.24        710.79        16.34 o                         
  -2  13   3       1920.07       1789.38        36.92 o                         
  -1  13   3        378.24        329.14        15.87 o                         
   0  13   3         56.96         46.45         5.24 o                         
   1  13   3        119.62        119.04         7.99 o                         
   2  13   3       1366.02       1436.95        23.15 o                         
   3  13   3        506.56        493.28        16.32 o                         
   4  13   3       1866.76       1996.03        33.80 o                         
   5  13   3        263.29        265.85        14.38 o                         
   6  13   3        269.49        280.74        17.28 o                         
   7  13   3        129.60        129.37        16.01 o                         
   8  13   3         39.43         52.91        17.83 o                         
   9  13   3         40.61         36.98        16.82 o                         
  10  13   3         10.40        -11.15        23.66 o                         
 -10  14   3         80.11         51.07        24.93 o                         
  -9  14   3         64.78         74.29        16.32 o                         
  -8  14   3         17.70         16.68        13.17 o                         
  -7  14   3        186.02        162.35        15.18 o                         
  -6  14   3        327.98        373.75        19.89 o                         
  -5  14   3        224.51        233.11        15.13 o                         
  -4  14   3       1324.55       1376.25        30.93 o                         
  -3  14   3        553.21        525.86        17.94 o                         
  -2  14   3        437.20        422.61        19.28 o                         
  -1  14   3       1248.36       1252.89        28.32 o                         
   0  14   3       1187.51       1078.87        23.11 o                         
   1  14   3        320.10        311.41        12.08 o                         
   2  14   3         87.57         62.16         9.28 o                         
   3  14   3       1523.27       1560.79        30.01 o                         
   4  14   3        356.04        341.59        17.53 o                         
   5  14   3        378.94        380.96        18.45 o                         
   6  14   3        256.06        255.59        16.81 o                         
   7  14   3        117.71        138.72        17.31 o                         
   8  14   3         14.49         13.69        15.26 o                         
   9  14   3         76.75         72.10        17.40 o                         
  10  14   3         28.98         27.01        53.04 o                         
 -10  15   3         36.19         74.87        45.60 o                         
  -9  15   3         43.56        115.18        33.99 o                         
  -8  15   3        131.90        120.79        16.52 o                         
  -7  15   3         11.78         -2.49        13.14 o                         
  -6  15   3        232.14        236.71        19.48 o                         
  -5  15   3        495.99        543.03        26.29 o                         
  -4  15   3        253.12        285.39        19.83 o                         
  -3  15   3        725.94        672.51        25.70 o                         
  -2  15   3        601.83        626.16        24.84 o                         
  -1  15   3        561.10        495.89        19.81 o                         
   0  15   3         74.11         62.92        13.01 o                         
   1  15   3        622.30        645.83        25.93 o                         
   2  15   3        209.98        216.97        16.76 o                         
   3  15   3        234.39        234.30        15.19 o                         
   4  15   3        672.53        776.48        24.93 o                         
   5  15   3        177.26        226.58        16.17 o                         
   6  15   3        121.33        113.14        14.00 o                         
   7  15   3        107.41         84.90        15.82 o                         
   8  15   3         83.11         66.42        20.05 o                         
   9  15   3         13.99         24.97        38.39 o                         
  -9  16   3        132.07        159.86        47.88 o                         
  -8  16   3         17.42         22.41        23.38 o                         
  -7  16   3        260.57        272.75        22.66 o                         
  -6  16   3         94.52        102.29        16.57 o                         
  -5  16   3        118.64         89.20        20.33 o                         
  -4  16   3        352.88        336.09        21.58 o                         
  -3  16   3        188.85        188.62        18.02 o                         
  -2  16   3        555.81        559.88        24.77 o                         
  -1  16   3        434.85        404.59        22.21 o                         
   0  16   3        806.63        844.65        28.97 o                         
   1  16   3         94.99         90.69        16.40 o                         
   2  16   3        674.20        728.53        27.23 o                         
   3  16   3        185.51        170.02        17.90 o                         
   4  16   3         22.07          3.54        12.60 o                         
   5  16   3         62.09         61.13        15.01 o                         
   6  16   3        237.91        271.87        28.95 o                         
   7  16   3        129.88        166.42        22.97 o                         
   8  16   3         32.16        -19.35        25.78 o                         
   9  16   3         95.69         72.64        52.58 o                         
  -8  17   3        250.34        283.66        31.80 o                         
  -7  17   3          0.85         18.19        17.33 o                         
  -6  17   3        174.88        214.79        22.46 o                         
  -5  17   3         90.73         99.53        18.71 o                         
  -4  17   3         21.41         20.06        13.20 o                         
  -3  17   3        110.63         94.23        15.06 o                         
  -2  17   3        285.19        334.56        20.91 o                         
  -1  17   3        382.95        325.94        23.52 o                         
   0  17   3         54.52         25.35        14.11 o                         
   1  17   3       1181.61       1251.01        42.11 o                         
   2  17   3         30.37         25.22        15.11 o                         
   3  17   3         62.81         40.24        14.66 o                         
   4  17   3         41.72         29.10        14.74 o                         
   5  17   3         42.30         47.63        14.37 o                         
   6  17   3         67.64         70.87        19.09 o                         
   7  17   3        153.66         95.34        21.46 o                         
   8  17   3        118.27        174.45        41.46 o                         
  -8  18   3          4.53        -37.98        39.43 o                         
  -7  18   3        346.56        318.10        30.22 o                         
  -6  18   3         24.81         43.10        19.19 o                         
  -5  18   3         27.46          9.56        19.66 o                         
  -4  18   3        106.31         83.91        17.42 o                         
  -3  18   3         26.64         30.99        15.17 o                         
  -2  18   3        158.82        136.86        16.09 o                         
  -1  18   3         77.55         83.49        16.50 o                         
   0  18   3        855.06        954.05        46.75 o                         
   1  18   3          7.60          9.57        18.82 o                         
   2  18   3        464.86        476.06        30.12 o                         
   3  18   3         18.35          9.01        16.27 o                         
   4  18   3          9.42         -1.22        15.31 o                         
   5  18   3         14.50         13.64        14.79 o                         
   6  18   3        154.46        155.26        23.43 o                         
   7  18   3         86.00         97.71        27.07 o                         
  -7  19   3          0.25         38.96        54.13 o                         
  -6  19   3        219.00        220.79        24.38 o                         
  -5  19   3        107.82        108.31        21.32 o                         
  -4  19   3         21.41          5.59        17.33 o                         
  -3  19   3          7.42         11.38        13.73 o                         
  -2  19   3         57.37         55.82        15.12 o                         
  -1  19   3        212.72        204.80        21.06 o                         
   0  19   3         39.44         22.35        20.94 o                         
   1  19   3        626.86        710.80        39.16 o                         
   2  19   3         12.41          7.56        21.25 o                         
   3  19   3         64.34         35.79        21.55 o                         
   4  19   3         22.69          9.33        17.51 o                         
   5  19   3         43.05         21.18        16.64 o                         
   6  19   3         65.46         64.44        29.90 o                         
   7  19   3         47.11        102.00        43.97 o                         
  -7  20   3         90.95        130.20        48.37 o                         
  -6  20   3         36.70         88.96        28.49 o                         
  -5  20   3         25.51         11.86        19.74 o                         
  -4  20   3         99.68        104.40        20.41 o                         
  -3  20   3         76.10         94.48        18.61 o                         
  -2  20   3         62.45         59.28        16.69 o                         
  -1  20   3        107.10        102.70        19.88 o                         
   0  20   3        279.31        380.70        35.64 o                         
   1  20   3          7.34         12.68        21.37 o                         
   2  20   3        134.61        129.45        28.68 o                         
   3  20   3         47.25         61.72        27.10 o                         
   4  20   3         11.90         -8.48        22.53 o                         
   5  20   3         44.35         10.06        42.62 o                         
  -5  21   3         64.33         14.85        23.24 o                         
  -4  21   3         18.75          8.12        45.06 o                         
  -3  21   3         71.24         73.33        21.98 o                         
  -2  21   3         94.48        101.79        22.32 o                         
  -1  21   3         53.82         53.00        33.02 o                         
   0  21   3         24.62         51.26        23.10 o                         
   1  21   3        159.75        205.46        41.95 o                         
   2  21   3         34.03         40.35        28.97 o                         
   3  21   3         12.84        -15.92        26.89 o                         
   4  21   3         68.21        103.18        59.92 o                         
  -3  22   3         64.47         17.14        57.38 o                         
  -1  22   3         43.14         83.56        54.40 o                         
   0  22   3         35.93         63.44        29.27 o                         
   1  22   3          8.31         57.52        38.91 o                         
   2  22   3         21.31         94.56        69.39 o                         
   3  22   3         86.73         69.08        61.43 o                         
  -1  23   3         11.50        -70.85        70.85 o                         
  -1 -23   4          5.17        -68.13        68.13 o                         
   0 -23   4         68.33         93.36        56.33 o                         
   1 -23   4          6.50        -41.33        48.89 o                         
  -4 -22   4         30.75        -58.08        58.08 o                         
  -3 -22   4          7.18         59.74        27.33 o                         
  -2 -22   4         45.40        -38.47        38.47 o                         
  -1 -22   4         88.50        149.22        37.85 o                         
   0 -22   4          0.54          7.57        27.72 o                         
   1 -22   4         85.30         32.16        42.21 o                         
   2 -22   4         47.27         68.50        29.78 o                         
   3 -22   4         11.61         18.66        38.88 o                         
  -5 -21   4         21.82         12.08        29.71 o                         
  -4 -21   4         22.26         16.37        25.61 o                         
  -3 -21   4        163.70        213.04        33.15 o                         
  -2 -21   4         20.57        -23.60        23.60 o                         
  -1 -21   4         64.17         58.06        24.92 o                         
   0 -21   4        146.23        203.48        31.81 o                         
   1 -21   4         39.01         50.94        28.66 o                         
   2 -21   4         62.17         54.69        28.80 o                         
   3 -21   4         69.47        155.21        37.96 o                         
   4 -21   4         44.35         33.02        53.09 o                         
  -6 -20   4         12.39         -4.03        42.03 o                         
  -5 -20   4         82.54         77.50        31.69 o                         
  -4 -20   4        159.82        166.90        36.54 o                         
  -3 -20   4         42.91         51.43        24.01 o                         
  -2 -20   4        178.83        197.37        29.88 o                         
  -1 -20   4         38.85         44.97        20.72 o                         
   0 -20   4         18.99        -12.06        22.19 o                         
   1 -20   4         63.21         51.28        22.90 o                         
   2 -20   4        143.51        107.13        26.09 o                         
   3 -20   4         99.94         87.61        27.62 o                         
   4 -20   4         44.76         18.01        27.93 o                         
   5 -20   4        111.13        145.63        41.93 o                         
  -7 -19   4          9.78         83.68        33.80 o                         
  -6 -19   4         68.23         30.62        27.21 o                         
  -5 -19   4         47.57         21.10        20.24 o                         
  -4 -19   4        197.93        214.64        36.43 o                         
  -3 -19   4        445.53        465.75        40.24 o                         
  -2 -19   4         12.60         -9.52        19.17 o                         
  -1 -19   4         55.78         55.89        32.84 o                         
   0 -19   4         37.98         23.33        17.53 o                         
   1 -19   4          1.50         16.33        23.40 o                         
   2 -19   4         37.44         47.48        19.24 o                         
   3 -19   4        170.00        174.98        27.74 o                         
   4 -19   4        211.44        270.03        29.32 o                         
   5 -19   4         54.76         75.85        26.60 o                         
   6 -19   4        133.95        227.62        79.87 o                         
  -8 -18   4          5.51        -24.40        25.51 o                         
  -7 -18   4         11.68         47.95        23.57 o                         
  -6 -18   4         39.53         20.22        24.21 o                         
  -5 -18   4        237.72        204.05        29.42 o                         
  -4 -18   4        437.17        465.29        34.04 o                         
  -3 -18   4         50.54         18.53        18.00 o                         
  -2 -18   4        217.03        150.69        19.51 o                         
  -1 -18   4         19.77         17.37        16.24 o                         
   0 -18   4         23.71         20.83        18.27 o                         
   1 -18   4          6.51          4.78        17.33 o                         
   2 -18   4        122.18         88.78        18.38 o                         
   3 -18   4         66.93         71.07        18.00 o                         
   4 -18   4        135.27        124.42        20.47 o                         
   5 -18   4        321.78        410.80        29.74 o                         
   6 -18   4         25.54         31.11        23.73 o                         
   7 -18   4         75.11        152.22        38.59 o                         
  -9 -17   4         11.56        -64.04        81.56 o                         
  -8 -17   4          1.86        -26.65        26.65 o                         
  -7 -17   4         18.82         21.08        22.30 o                         
  -6 -17   4        234.27        205.04        30.68 o                         
  -5 -17   4        223.81        208.66        24.68 o                         
  -4 -17   4        150.39        173.19        22.19 o                         
  -3 -17   4        572.90        604.34        35.98 o                         
  -2 -17   4         89.96         85.19        16.03 o                         
  -1 -17   4        248.24        247.91        22.96 o                         
   0 -17   4        209.49        196.91        21.72 o                         
   1 -17   4         80.62         53.75        16.72 o                         
   2 -17   4        121.79         77.93        15.83 o                         
   3 -17   4        197.47        147.42        17.22 o                         
   4 -17   4        259.58        229.73        22.40 o                         
   5 -17   4         86.89         97.02        19.75 o                         
   6 -17   4        155.80        158.83        39.25 o                         
   7 -17   4         29.71         25.83        26.29 o                         
   8 -17   4         28.54         63.83        51.06 o                         
  -9 -16   4         11.26         -8.59        33.10 o                         
  -8 -16   4        115.06         97.06        33.00 o                         
  -7 -16   4         32.01         43.85        24.38 o                         
  -6 -16   4         50.39         24.70        20.39 o                         
  -5 -16   4        281.92        240.52        29.43 o                         
  -4 -16   4        454.96        450.36        31.33 o                         
  -3 -16   4         88.11         41.97        13.90 o                         
  -2 -16   4        424.90        431.72        25.66 o                         
  -1 -16   4        501.99        508.56        26.71 o                         
   0 -16   4          6.23         12.06        10.20 o                         
   1 -16   4        669.01        702.85        26.29 o                         
   2 -16   4        520.21        526.22        24.41 o                         
   3 -16   4        157.41        174.75        20.58 o                         
   4 -16   4         98.45         90.43        15.83 o                         
   5 -16   4        348.13        348.33        26.67 o                         
   6 -16   4         13.28         -0.42        23.61 o                         
   7 -16   4         52.43         27.98        29.77 o                         
   8 -16   4         63.26         71.73        31.90 o                         
  -9 -15   4        143.62        118.50        33.22 o                         
  -8 -15   4          3.44        -14.45        27.76 o                         
  -7 -15   4        119.93         70.60        23.79 o                         
  -6 -15   4        224.18        216.46        22.42 o                         
  -5 -15   4        134.36         72.54        17.69 o                         
  -4 -15   4        224.05        200.37        18.06 o                         
  -3 -15   4        852.74        917.90        30.47 o                         
  -2 -15   4        323.71        371.74        20.75 o                         
  -1 -15   4        119.74        145.97        11.64 o                         
   0 -15   4       1158.14       1196.82        28.24 o                         
   1 -15   4        110.82        130.29        13.73 o                         
   2 -15   4        458.09        422.92        22.21 o                         
   3 -15   4        490.14        535.07        26.68 o                         
   4 -15   4        163.22        167.12        25.47 o                         
   5 -15   4        113.52        114.88        21.43 o                         
   6 -15   4        104.13         83.01        18.33 o                         
   7 -15   4        149.20        107.04        25.58 o                         
   8 -15   4         12.65          5.95        48.17 o                         
 -10 -14   4         62.94         30.91        27.46 o                         
  -9 -14   4          9.99         13.50        20.49 o                         
  -8 -14   4        331.20        277.97        30.54 o                         
  -7 -14   4         89.33         65.30        19.32 o                         
  -6 -14   4        288.34        303.82        24.59 o                         
  -5 -14   4        138.43        111.79        18.21 o                         
  -4 -14   4        177.32        149.09        15.94 o                         
  -3 -14   4         17.02         15.44         8.24 o                         
  -2 -14   4        174.51        155.73         9.99 o                         
  -1 -14   4        982.07        864.08        22.63 o                         
   0 -14   4         26.80         10.37         4.37 o                         
   1 -14   4        980.65       1035.61        27.90 o                         
   2 -14   4        877.02        894.58        30.99 o                         
   3 -14   4        447.04        469.80        25.31 o                         
   4 -14   4         44.81         40.84        16.62 o                         
   5 -14   4         59.69         59.15        16.62 o                         
   6 -14   4        151.17        145.37        21.89 o                         
   7 -14   4         27.93          2.54        19.55 o                         
   8 -14   4        286.85        341.45        43.78 o                         
   9 -14   4         11.64         -2.81        32.07 o                         
 -11 -13   4          7.67         -8.68        39.88 o                         
 -10 -13   4          2.70        -18.99        22.97 o                         
  -9 -13   4        340.11        335.32        33.75 o                         
  -8 -13   4         23.14         12.68        15.00 o                         
  -7 -13   4        742.00        726.84        33.69 o                         
  -6 -13   4        363.32        435.41        24.73 o                         
  -5 -13   4        237.31        194.55        17.66 o                         
  -4 -13   4         27.25         15.36         9.94 o                         
  -3 -13   4        271.90        278.87        17.84 o                         
  -2 -13   4        361.70        376.43         9.07 o                         
  -1 -13   4        186.25        187.29         7.48 o                         
   0 -13   4        983.53        919.94        18.88 o                         
   1 -13   4        355.24        372.37        12.44 o                         
   2 -13   4        711.20        673.79        26.89 o                         
   3 -13   4        508.09        508.40        28.96 o                         
   4 -13   4         31.35         14.66         8.91 o                         
   5 -13   4        110.66        103.73        18.33 o                         
   6 -13   4         21.61          8.71        16.26 o                         
   7 -13   4        557.08        665.31        45.81 o                         
   8 -13   4          9.51         63.93        27.92 o                         
   9 -13   4        207.43        240.30        39.56 o                         
 -11 -12   4         13.89        -43.97        43.97 o                         
 -10 -12   4        124.66        108.46        23.85 o                         
  -9 -12   4         61.18         47.65        17.16 o                         
  -8 -12   4        823.16        916.25        38.70 o                         
  -7 -12   4        203.19        218.48        20.80 o                         
  -6 -12   4        571.54        589.55        25.84 o                         
  -5 -12   4        230.89        222.21        15.24 o                         
  -4 -12   4         10.52         -0.38         8.71 o                         
  -3 -12   4        473.18        438.21        13.80 o                         
  -2 -12   4        223.52        191.75         7.59 o                         
  -1 -12   4       2776.31       2599.18        38.96 o                         
   0 -12   4        496.63        426.81        10.57 o                         
   1 -12   4       1362.29       1384.86        21.99 o                         
   2 -12   4       1210.88       1133.86        25.83 o                         
   3 -12   4        446.16        497.79        16.58 o                         
   4 -12   4         48.87         36.60        10.44 o                         
   5 -12   4         22.80         11.07        10.70 o                         
   6 -12   4        162.70        156.16        16.03 o                         
   7 -12   4         33.58         46.35        13.57 o                         
   8 -12   4        629.44        786.95        50.79 o                         
   9 -12   4         19.33         23.58        24.79 o                         
 -11 -11   4         21.45        -28.94        35.62 o                         
 -10 -11   4         18.17          5.64        19.91 o                         
  -9 -11   4        360.65        365.28        29.18 o                         
  -8 -11   4         58.18         46.76        17.31 o                         
  -7 -11   4        637.17        633.64        32.51 o                         
  -6 -11   4        399.29        361.05        20.48 o                         
  -5 -11   4        689.55        585.63        20.22 o                         
  -4 -11   4         20.55          8.11         7.06 o                         
  -3 -11   4        908.46        912.40        18.11 o                         
  -2 -11   4       2454.56       2426.10        25.69 o                         
  -1 -11   4         53.07         52.06         3.42 o                         
   0 -11   4       6005.84       5975.40        49.67 o                         
   1 -11   4         81.02         92.49         6.99 o                         
   2 -11   4       2080.09       2020.77        22.90 o                         
   3 -11   4        849.18        842.84        20.49 o                         
   4 -11   4        169.57        169.37        14.35 o                         
   5 -11   4          7.86          7.29        10.11 o                         
   6 -11   4          0.79         -9.07        10.86 o                         
   7 -11   4        749.59        789.41        34.78 o                         
   8 -11   4         16.24         36.25        15.74 o                         
   9 -11   4        209.27        206.21        26.17 o                         
  10 -11   4         36.86        153.57        71.29 o                         
 -12 -10   4         19.05         -9.66        91.40 o                         
 -11 -10   4         96.09        110.83        23.94 o                         
 -10 -10   4         76.32         48.91        28.91 o                         
  -9 -10   4          5.36        -18.55        23.83 o                         
  -8 -10   4        963.24       1015.10        41.90 o                         
  -7 -10   4        242.02        234.18        17.93 o                         
  -6 -10   4        376.90        354.06        13.29 o                         
  -5 -10   4        670.12        670.65        15.97 o                         
  -4 -10   4       1096.15       1156.43        22.80 o                         
  -3 -10   4        589.74        568.28        13.98 o                         
  -2 -10   4       1408.65       1381.58        18.88 o                         
  -1 -10   4       5465.04       5182.15        66.13 o                         
   0 -10   4        337.97        303.33         8.82 o                         
   1 -10   4       5961.52       5686.40        71.00 o                         
   2 -10   4       3083.23       3072.22        32.47 o                         
   3 -10   4         87.20        111.55         9.53 o                         
   4 -10   4        496.66        485.21        19.13 o                         
   5 -10   4        303.28        271.68        19.97 o                         
   6 -10   4         66.57         56.66        13.52 o                         
   7 -10   4         28.49          6.31        20.39 o                         
   8 -10   4        681.13        708.88        34.48 o                         
   9 -10   4         17.99         16.52        15.06 o                         
  10 -10   4         75.79         87.99        19.13 o                         
 -12  -9   4         60.18         73.51        34.92 o                         
 -11  -9   4         45.64         28.74        19.60 o                         
 -10  -9   4         90.03         14.38        20.43 o                         
  -9  -9   4        317.54        273.78        25.91 o                         
  -8  -9   4          7.29        -11.88        11.88 o                         
  -7  -9   4        377.09        403.91        22.81 o                         
  -6  -9   4        966.59        942.77        23.52 o                         
  -5  -9   4        300.15        248.54         8.25 o                         
  -4  -9   4          9.16         13.58         5.74 o                         
  -3  -9   4       2095.99       2058.92        24.09 o                         
  -2  -9   4       1919.65       2043.71        20.54 o                         
  -1  -9   4       2130.67       2132.22        26.54 o                         
   0  -9   4       6812.97       6791.20        65.01 o                         
   1  -9   4       1341.36       1270.76        16.13 o                         
   2  -9   4       5192.92       5164.82        36.45 o                         
   3  -9   4       2362.81       2272.70        29.85 o                         
   4  -9   4       1342.93       1296.49        26.23 o                         
   5  -9   4        253.38        242.76        18.03 o                         
   6  -9   4        299.80        285.95        23.23 o                         
   7  -9   4        262.08        255.50        23.18 o                         
   8  -9   4         62.07         52.11        16.66 o                         
   9  -9   4        187.47        238.20        25.00 o                         
  10  -9   4        110.99        156.11        24.42 o                         
  11  -9   4         76.68        102.28        24.76 o                         
 -12  -8   4         30.53         14.12        27.83 o                         
 -11  -8   4        299.42        280.89        34.08 o                         
 -10  -8   4        127.58        141.68        25.74 o                         
  -9  -8   4        133.96        104.25        16.60 o                         
  -8  -8   4        252.47        274.65        24.32 o                         
  -7  -8   4        209.71        217.49        18.91 o                         
  -6  -8   4        256.64        264.36        15.39 o                         
  -5  -8   4       2116.40       2084.68        27.62 o                         
  -4  -8   4       4346.78       4297.61        41.18 o                         
  -3  -8   4       1284.64       1177.28        15.30 o                         
  -2  -8   4       2333.41       2226.43        22.12 o                         
  -1  -8   4       2582.87       2498.24        20.72 o                         
   0  -8   4        584.02        525.57        11.08 o                         
   1  -8   4       2472.20       2462.52        21.15 o                         
   2  -8   4       2492.82       2600.94        25.43 o                         
   3  -8   4       1333.27       1384.16        22.99 o                         
   4  -8   4       1973.78       1983.23        34.05 o                         
   5  -8   4       2618.49       2681.87        48.27 o                         
   6  -8   4        672.99        706.15        32.20 o                         
   7  -8   4        461.10        397.28        24.53 o                         
   8  -8   4        127.95        101.14        26.09 o                         
   9  -8   4         14.14         28.93        17.28 o                         
  10  -8   4         77.48         65.75        21.93 o                         
  11  -8   4         48.71         87.67        35.79 o                         
 -12  -7   4        132.27         37.32        34.14 o                         
 -11  -7   4         35.39          7.47        21.21 o                         
 -10  -7   4        521.56        539.81        34.91 o                         
  -9  -7   4        190.77        174.28        19.65 o                         
  -8  -7   4          7.51        -13.92        13.92 o                         
  -7  -7   4        905.03        951.66        32.37 o                         
  -6  -7   4       1749.59       1700.26        33.38 o                         
  -5  -7   4       1143.86       1105.84        21.15 o                         
  -4  -7   4       2711.21       2706.05        25.61 o                         
  -3  -7   4      10769.74      10572.47        61.97 o                         
  -2  -7   4        232.19        266.93         7.38 o                         
  -1  -7   4         66.07         85.56         4.11 o                         
   0  -7   4       2751.36       2844.76        26.18 o                         
   1  -7   4        156.80        151.78         6.09 o                         
   2  -7   4        814.36        736.91        13.50 o                         
   3  -7   4       2661.04       2724.28        31.00 o                         
   4  -7   4       4800.71       4541.86        43.19 o                         
   5  -7   4       2279.77       2322.67        47.79 o                         
   6  -7   4       1759.47       1797.41        56.99 o                         
   7  -7   4         65.44         42.29        14.23 o                         
   8  -7   4         93.38         49.15        17.68 o                         
   9  -7   4         77.05         82.47        17.58 o                         
  10  -7   4        257.40        247.32        25.25 o                         
  11  -7   4         26.58         35.92        21.99 o                         
 -12  -6   4         14.21         -3.88        26.54 o                         
 -11  -6   4        610.21        691.96        47.37 o                         
 -10  -6   4          0.26          5.90        18.80 o                         
  -9  -6   4        379.91        391.11        25.38 o                         
  -8  -6   4        175.74        178.92        15.16 o                         
  -7  -6   4         59.91         60.51        11.02 o                         
  -6  -6   4       1075.61       1053.27        24.38 o                         
  -5  -6   4       5150.39       4957.44        49.40 o                         
  -4  -6   4       9000.43       9182.32        66.76 o                         
  -3  -6   4       3640.44       3605.75        29.44 o                         
  -2  -6   4       7776.26       8009.05        45.84 o                         
  -1  -6   4         15.70         27.02         2.97 o                         
   0  -6   4        204.74        170.76         5.51 o                         
   1  -6   4        321.01        331.69         6.68 o                         
   2  -6   4       6915.69       7401.90        55.87 o                         
   3  -6   4       2621.33       2855.01        27.67 o                         
   4  -6   4       1537.85       1577.24        28.97 o                         
   5  -6   4       5989.87       6262.40       100.50 o                         
   6  -6   4       1487.99       1500.61        40.23 o                         
   7  -6   4        767.74        781.98        31.57 o                         
   8  -6   4         14.87          1.95        15.58 o                         
   9  -6   4         93.85         80.14        20.00 o                         
  10  -6   4         46.72         49.36        17.66 o                         
  11  -6   4        102.59        103.73        26.38 o                         
 -12  -5   4        178.73        222.08        29.06 o                         
 -11  -5   4         13.36          3.93        17.69 o                         
 -10  -5   4        514.96        527.26        35.33 o                         
  -9  -5   4         66.50         46.50        18.32 o                         
  -8  -5   4        117.89         93.52        12.57 o                         
  -7  -5   4        332.67        314.33        14.43 o                         
  -6  -5   4       3071.37       3073.36        37.07 o                         
  -5  -5   4       3668.98       3674.02        43.21 o                         
  -4  -5   4       2154.04       2137.14        19.36 o                         
  -3  -5   4      17852.93      18320.76       115.41 o                         
  -2  -5   4       1905.07       2018.82        15.77 o                         
  -1  -5   4       5777.31       6248.54        40.96 o                         
   0  -5   4       6832.60       6804.41        36.47 o                         
   1  -5   4       3731.38       3763.83        25.13 o                         
   2  -5   4       3223.26       3266.29        24.16 o                         
   3  -5   4       2584.07       2774.72        25.83 o                         
   4  -5   4       6209.89       6167.31        54.23 o                         
   5  -5   4       1397.95       1503.46        37.05 o                         
   6  -5   4       1941.63       1996.93        37.45 o                         
   7  -5   4         61.21         43.43        14.20 o                         
   8  -5   4         24.03         14.43        13.16 o                         
   9  -5   4         83.50         67.29        18.24 o                         
  10  -5   4        490.79        544.72        33.08 o                         
  11  -5   4         36.35         34.06        16.92 o                         
 -12  -4   4         56.94         39.26        21.12 o                         
 -11  -4   4        640.20        701.28        40.06 o                         
 -10  -4   4        181.08        129.35        23.48 o                         
  -9  -4   4        143.35        126.21        22.52 o                         
  -8  -4   4        626.83        588.21        23.17 o                         
  -7  -4   4        250.04        223.29        12.35 o                         
  -6  -4   4        789.61        763.48        16.70 o                         
  -5  -4   4       7485.25       7585.29        54.37 o                         
  -4  -4   4       7175.10       7272.57        60.18 o                         
  -3  -4   4       2714.41       2603.78        18.33 o                         
  -2  -4   4       9274.35       9481.75        49.70 o                         
  -1  -4   4       9889.09      10096.42        35.50 o                         
   0  -4   4       1613.81       1594.33        15.54 o                         
   1  -4   4       7930.81       8247.60        36.47 o                         
   2  -4   4       4088.46       4506.97        28.14 o                         
   3  -4   4        660.16        749.11        13.20 o                         
   4  -4   4       2371.53       2322.73        31.15 o                         
   5  -4   4       6280.15       6432.90        60.11 o                         
   6  -4   4        397.29        371.66        17.66 o                         
   7  -4   4        198.22        210.69        18.94 o                         
   8  -4   4        154.27        137.45        17.46 o                         
   9  -4   4         13.92        -10.71        17.45 o                         
  10  -4   4        119.41        106.94        21.18 o                         
  11  -4   4        139.06        132.76        20.11 o                         
 -12  -3   4        174.64        173.09        25.09 o                         
 -11  -3   4         95.46        109.32        22.03 o                         
 -10  -3   4        172.37        133.51        21.55 o                         
  -9  -3   4        890.48        890.00        33.73 o                         
  -8  -3   4         69.07         66.99        11.17 o                         
  -7  -3   4        775.45        814.52        19.04 o                         
  -6  -3   4       3584.76       3570.10        38.64 o                         
  -5  -3   4       2767.29       2707.36        31.29 o                         
  -4  -3   4       2138.36       2310.81        22.85 o                         
  -3  -3   4       6599.80       6670.76        47.10 o                         
  -2  -3   4       3825.65       3712.19        28.42 o                         
  -1  -3   4       6856.13       6692.15        34.63 o                         
   0  -3   4       4734.79       4965.94        25.07 o                         
   1  -3   4        294.11        291.75         6.48 o                         
   2  -3   4       8785.00       9005.16        59.82 o                         
   3  -3   4       1516.40       1559.94        20.54 o                         
   4  -3   4       4408.14       4466.55        40.96 o                         
   5  -3   4       1349.95       1400.08        26.10 o                         
   6  -3   4        642.84        661.91        21.42 o                         
   7  -3   4       1786.61       1865.17        41.00 o                         
   8  -3   4         33.51         34.74        13.51 o                         
   9  -3   4        204.41        217.57        23.92 o                         
  10  -3   4        230.40        201.26        24.60 o                         
  11  -3   4        116.12        158.51        22.06 o                         
 -13  -2   4         58.52        124.03        52.71 o                         
 -12  -2   4         21.25         10.55        27.02 o                         
 -11  -2   4        172.17        184.86        25.50 o                         
 -10  -2   4        427.45        381.52        30.73 o                         
  -9  -2   4         74.44         60.08        14.62 o                         
  -8  -2   4       3183.14       3117.07        46.07 o                         
  -7  -2   4        632.48        597.75        15.62 o                         
  -6  -2   4       2846.45       2828.57        30.26 o                         
  -5  -2   4       2113.54       2115.14        25.59 o                         
  -4  -2   4       4385.90       4654.43        36.74 o                         
  -3  -2   4        193.16        187.38         6.49 o                         
  -2  -2   4       3317.08       3127.26        25.89 o                         
  -1  -2   4      13153.43      12933.73        54.27 o                         
   0  -2   4       2509.03       2502.30        19.98 o                         
   1  -2   4       7291.21       7074.63        42.66 o                         
   2  -2   4       6786.54       6602.13        41.43 o                         
   3  -2   4       3810.57       3908.09        30.01 o                         
   4  -2   4        575.31        601.71        15.03 o                         
   5  -2   4        822.63        885.86        19.95 o                         
   6  -2   4        525.08        472.28        15.58 o                         
   7  -2   4        312.11        297.95        27.58 o                         
   8  -2   4       1742.40       1833.61        46.50 o                         
   9  -2   4         33.25         29.17        15.70 o                         
  10  -2   4        267.10        265.96        26.62 o                         
  11  -2   4         26.28         23.78        17.37 o                         
  12  -2   4         46.50        129.26        69.60 o                         
 -13  -1   4         39.66          8.55        37.74 o                         
 -12  -1   4         60.13         97.04        24.82 o                         
 -11  -1   4         83.26         70.66        23.07 o                         
 -10  -1   4         31.44         21.45        19.16 o                         
  -9  -1   4       1590.71       1786.66        45.34 o                         
  -8  -1   4        456.56        452.80        17.39 o                         
  -7  -1   4       2980.07       2870.91        54.81 o                         
  -6  -1   4       1854.90       1846.69        21.43 o                         
  -5  -1   4       2045.95       1880.44        25.18 o                         
  -4  -1   4       2138.26       2206.28        22.31 o                         
  -3  -1   4       5883.19       6180.96        43.18 o                         
  -2  -1   4       7302.27       7686.17        49.02 o                         
  -1  -1   4       3364.67       3422.56        28.13 o                         
   0  -1   4      38610.31      38454.42       200.11 o                         
   1  -1   4       5188.45       5296.76        35.03 o                         
   2  -1   4       2911.31       3029.79        23.06 o                         
   3  -1   4       5230.67       5517.74        40.63 o                         
   4  -1   4       2392.61       2409.69        30.90 o                         
   5  -1   4        838.30        821.80        17.81 o                         
   6  -1   4         27.24         35.67         7.04 o                         
   7  -1   4       4786.62       4846.56        57.16 o                         
   8  -1   4          4.11         10.70        13.90 o                         
   9  -1   4        594.30        612.50        30.03 o                         
  10  -1   4         92.74        106.66        19.73 o                         
  11  -1   4         64.53         50.25        18.10 o                         
  12  -1   4         11.51        103.32        62.95 o                         
 -13   0   4         33.92         68.87        48.19 o                         
 -12   0   4         73.51         48.48        29.83 o                         
 -11   0   4         80.44         79.68        22.49 o                         
 -10   0   4        461.60        456.84        29.27 o                         
  -9   0   4        236.07        221.01        20.47 o                         
  -8   0   4       3203.99       3298.61        56.39 o                         
  -7   0   4        245.08        168.66        13.16 o                         
  -6   0   4       7094.53       7171.29        64.14 o                         
  -5   0   4        483.06        432.28        13.60 o                         
  -4   0   4         57.62         63.74         5.88 o                         
  -3   0   4       4889.02       5207.58        44.52 o                         
  -2   0   4       3556.64       3480.03        30.00 o                         
  -1   0   4      61415.44      59639.24       305.99 o                         
   0   0   4        429.47        434.34        13.96 o                         
   1   0   4       4195.57       4208.50        33.96 o                         
   2   0   4       4387.80       4351.54        40.24 o                         
   3   0   4       9406.04       9281.55        87.55 o                         
   4   0   4       2289.92       2213.97        33.73 o                         
   5   0   4          1.00         -0.30         5.01 o                         
   6   0   4       1867.76       1728.18        24.23 o                         
   7   0   4          0.04          9.53         8.03 o                         
   8   0   4       2096.42       2149.26        50.71 o                         
   9   0   4          0.79        -12.90        12.90 o                         
  10   0   4        447.96        516.20        34.26 o                         
  11   0   4          0.41        -19.21        19.21 o                         
  12   0   4          0.01         -7.28        28.27 o                         
 -13   1   4         38.13         24.20        26.97 o                         
 -12   1   4         62.63          9.47        20.98 o                         
 -11   1   4         79.81         46.27        20.37 o                         
 -10   1   4         37.07         11.16        14.23 o                         
  -9   1   4       1581.14       1665.04        42.39 o                         
  -8   1   4        476.38        498.38        23.25 o                         
  -7   1   4       2981.19       2821.71        49.90 o                         
  -6   1   4       1859.73       1875.80        32.95 o                         
  -5   1   4       2018.31       1888.32        26.62 o                         
  -4   1   4       2207.48       2302.56        22.28 o                         
  -3   1   4       5654.91       5884.38        45.71 o                         
  -2   1   4       7413.00       7741.46        36.86 o                         
  -1   1   4       3409.67       3513.33        23.88 o                         
   0   1   4      38011.77      36996.65       163.27 o                         
   1   1   4       5476.89       5794.83        38.93 o                         
   2   1   4       2927.92       3073.15        25.38 o                         
   3   1   4       5127.41       5615.54        55.95 o                         
   4   1   4       2380.60       2353.34        33.50 o                         
   5   1   4        879.73        844.82        17.94 o                         
   6   1   4         35.02         26.89         3.66 o                         
   7   1   4       4818.90       4893.55        60.62 o                         
   8   1   4          3.69          7.95        14.14 o                         
   9   1   4        589.82        666.56        30.21 o                         
  10   1   4         86.29         86.28        19.63 o                         
  11   1   4         63.94         46.73        17.54 o                         
  12   1   4         13.54         20.72        43.25 o                         
 -13   2   4         59.41         83.38        30.09 o                         
 -12   2   4         21.26          4.96        22.23 o                         
 -11   2   4        163.95        119.32        20.68 o                         
 -10   2   4        378.13        350.19        24.42 o                         
  -9   2   4         77.41         52.92        15.10 o                         
  -8   2   4       3159.73       3228.47        63.07 o                         
  -7   2   4        646.07        588.82        21.62 o                         
  -6   2   4       2772.95       2744.80        38.98 o                         
  -5   2   4       2141.86       2161.24        29.26 o                         
  -4   2   4       4389.65       4500.97        32.82 o                         
  -3   2   4        256.10        270.90         9.15 o                         
  -2   2   4       3357.58       3149.12        21.30 o                         
  -1   2   4      12962.40      12629.54        73.97 o                         
   0   2   4       2396.05       2398.88        17.98 o                         
   1   2   4       7496.61       7348.68        31.99 o                         
   2   2   4       6806.79       6665.46        34.70 o                         
   3   2   4       3892.93       4121.42        37.87 o                         
   4   2   4        649.65        657.24        18.69 o                         
   5   2   4        872.69        888.51        18.18 o                         
   6   2   4        447.55        404.88        15.14 o                         
   7   2   4        287.98        254.30        13.40 o                         
   8   2   4       1788.44       1826.72        45.68 o                         
   9   2   4         30.87         11.23        13.74 o                         
  10   2   4        264.51        311.92        26.48 o                         
  11   2   4         29.30         31.64        23.30 o                         
  12   2   4         46.36        -22.59        38.94 o                         
 -13   3   4         26.57         43.70        33.47 o                         
 -12   3   4        176.15        188.15        29.10 o                         
 -11   3   4         94.55         62.09        19.42 o                         
 -10   3   4        165.69        145.99        18.19 o                         
  -9   3   4        880.57        901.82        33.32 o                         
  -8   3   4         71.44         48.58        14.32 o                         
  -7   3   4        748.89        769.86        24.16 o                         
  -6   3   4       3666.10       3734.30        45.26 o                         
  -5   3   4       2797.61       2763.23        32.47 o                         
  -4   3   4       1955.23       2094.91        27.79 o                         
  -3   3   4       6656.46       6693.37        29.80 o                         
  -2   3   4       3717.96       3602.91        19.13 o                         
  -1   3   4       7078.73       6841.81        26.99 o                         
   0   3   4       4678.97       4868.04        24.21 o                         
   1   3   4        361.51        348.85         7.25 o                         
   2   3   4       8688.94       8982.71        49.77 o                         
   3   3   4       1534.84       1588.91        21.41 o                         
   4   3   4       4171.05       4128.04        40.90 o                         
   5   3   4       1421.73       1450.13        28.32 o                         
   6   3   4        607.12        562.19        24.13 o                         
   7   3   4       1821.16       1924.30        38.21 o                         
   8   3   4         34.47         33.32        15.10 o                         
   9   3   4        205.01        196.31        20.45 o                         
  10   3   4        225.40        237.13        25.82 o                         
  11   3   4        116.60         85.77        20.33 o                         
  12   3   4         27.82         22.30        23.54 o                         
 -13   4   4         58.41        135.40        55.14 o                         
 -12   4   4         59.10         61.21        22.88 o                         
 -11   4   4        626.16        668.49        33.98 o                         
 -10   4   4        181.23        161.70        18.50 o                         
  -9   4   4        137.37        111.09        15.06 o                         
  -8   4   4        599.05        576.34        23.41 o                         
  -7   4   4        213.66        198.52        10.50 o                         
  -6   4   4        784.67        729.69        16.81 o                         
  -5   4   4       7236.24       7053.11        72.24 o                         
  -4   4   4       7215.70       7322.52        37.19 o                         
  -3   4   4       2529.34       2413.66        18.16 o                         
  -2   4   4       9401.62       9655.36        42.33 o                         
  -1   4   4       9727.66       9962.57        56.47 o                         
   0   4   4       1571.34       1541.87        16.50 o                         
   1   4   4       7997.85       8239.83        32.27 o                         
   2   4   4       4209.03       4596.03        26.70 o                         
   3   4   4        716.70        797.00        13.35 o                         
   4   4   4       2455.04       2356.78        25.11 o                         
   5   4   4       6160.49       6060.83        85.85 o                         
   6   4   4        389.45        335.74         9.56 o                         
   7   4   4        179.16        156.92        11.33 o                         
   8   4   4        144.49        140.88        14.40 o                         
   9   4   4         14.26          1.93        14.73 o                         
  10   4   4        123.26        145.12        21.70 o                         
  11   4   4        137.51        114.06        20.05 o                         
  12   4   4         71.51        101.43        39.38 o                         
 -12   5   4        184.26        266.39        36.57 o                         
 -11   5   4         14.06         -2.71        14.11 o                         
 -10   5   4        514.14        520.16        27.54 o                         
  -9   5   4         75.97         58.92        12.29 o                         
  -8   5   4        107.07         78.20         9.49 o                         
  -7   5   4        293.23        283.35        12.68 o                         
  -6   5   4       2995.21       3065.23        32.73 o                         
  -5   5   4       3565.98       3387.38        34.31 o                         
  -4   5   4       2256.78       2234.95        21.72 o                         
  -3   5   4      18093.95      18476.46        80.56 o                         
  -2   5   4       1862.08       1970.48        16.79 o                         
  -1   5   4       5787.15       6287.09        36.57 o                         
   0   5   4       6951.90       6845.42        40.48 o                         
   1   5   4       3786.85       3773.67        23.66 o                         
   2   5   4       3277.54       3341.38        25.19 o                         
   3   5   4       2572.09       2715.51        25.46 o                         
   4   5   4       6089.66       5932.22        42.93 o                         
   5   5   4       1421.17       1489.12        23.00 o                         
   6   5   4       1911.15       1886.73        27.13 o                         
   7   5   4         58.62         46.74         7.11 o                         
   8   5   4         21.46         19.60        10.44 o                         
   9   5   4         80.85         49.87        18.67 o                         
  10   5   4        478.53        485.51        28.29 o                         
  11   5   4         36.57         31.57        14.94 o                         
  12   5   4         51.25         60.54        41.47 o                         
 -12   6   4         13.23         10.48        26.11 o                         
 -11   6   4        596.65        665.72        35.27 o                         
 -10   6   4          0.18         -1.92        15.49 o                         
  -9   6   4        380.19        373.97        21.14 o                         
  -8   6   4        178.55        167.57        12.55 o                         
  -7   6   4         76.41         80.26         8.75 o                         
  -6   6   4       1067.05       1012.30        18.45 o                         
  -5   6   4       5069.90       4879.11        40.67 o                         
  -4   6   4       8956.70       9067.97        48.16 o                         
  -3   6   4       3793.58       3784.18        25.50 o                         
  -2   6   4       7797.42       7955.78        35.07 o                         
  -1   6   4         19.34         28.07         3.87 o                         
   0   6   4        219.45        191.32         7.42 o                         
   1   6   4        311.06        324.87         8.85 o                         
   2   6   4       6945.97       7417.54        38.74 o                         
   3   6   4       2849.86       3058.55        24.88 o                         
   4   6   4       1514.79       1496.73        23.05 o                         
   5   6   4       5972.71       6152.57        51.10 o                         
   6   6   4       1427.57       1345.23        20.46 o                         
   7   6   4        771.34        756.95        25.44 o                         
   8   6   4         14.34         -3.71         9.90 o                         
   9   6   4         96.69         83.89        18.97 o                         
  10   6   4         48.76         31.86        13.39 o                         
  11   6   4        106.05         99.43        21.10 o                         
 -12   7   4        132.12        191.00        34.79 o                         
 -11   7   4         32.87         28.98        15.92 o                         
 -10   7   4        528.68        524.93        27.63 o                         
  -9   7   4        185.96        164.37        15.50 o                         
  -8   7   4         10.18          6.03        10.56 o                         
  -7   7   4        895.86        902.93        23.79 o                         
  -6   7   4       1937.69       1876.21        28.79 o                         
  -5   7   4       1218.94       1195.46        20.17 o                         
  -4   7   4       2799.65       2842.93        25.20 o                         
  -3   7   4      10612.96      10485.25        44.80 o                         
  -2   7   4        270.52        309.84         8.20 o                         
  -1   7   4         73.20         86.17         4.86 o                         
   0   7   4       2740.86       2830.97        25.08 o                         
   1   7   4        160.06        180.18         7.82 o                         
   2   7   4        903.01        808.32        12.59 o                         
   3   7   4       2540.69       2561.55        22.17 o                         
   4   7   4       4793.48       4639.40        38.36 o                         
   5   7   4       2227.74       2228.36        26.72 o                         
   6   7   4       1809.12       1823.47        25.01 o                         
   7   7   4         58.55         41.87        10.65 o                         
   8   7   4         97.89         90.91        12.40 o                         
   9   7   4         80.27         89.52        15.61 o                         
  10   7   4        261.23        266.65        22.92 o                         
  11   7   4         24.74         21.51        16.26 o                         
 -12   8   4         30.66         10.87        38.24 o                         
 -11   8   4        301.26        325.15        31.01 o                         
 -10   8   4        124.81        123.65        16.87 o                         
  -9   8   4        136.38        136.84        15.09 o                         
  -8   8   4        237.13        230.03        15.73 o                         
  -7   8   4        216.29        219.78        14.12 o                         
  -6   8   4        243.14        264.91        12.12 o                         
  -5   8   4       2177.17       2118.91        25.02 o                         
  -4   8   4       4435.37       4511.19        31.72 o                         
  -3   8   4       1260.45       1124.96        15.91 o                         
  -2   8   4       2142.74       2022.80        19.26 o                         
  -1   8   4       2625.30       2599.89        22.07 o                         
   0   8   4        610.03        548.03        12.50 o                         
   1   8   4       2490.22       2523.09        24.17 o                         
   2   8   4       2515.68       2567.83        22.79 o                         
   3   8   4       1294.79       1362.55        17.13 o                         
   4   8   4       1941.42       1991.62        27.03 o                         
   5   8   4       2730.91       2793.19        31.34 o                         
   6   8   4        666.26        639.85        16.29 o                         
   7   8   4        471.75        474.48        20.14 o                         
   8   8   4        131.49        128.59        13.05 o                         
   9   8   4         16.44         13.81        17.13 o                         
  10   8   4         75.98        107.10        19.69 o                         
  11   8   4         55.16         26.29        39.04 o                         
 -12   9   4         58.63         33.28        46.20 o                         
 -11   9   4         46.61         17.84        17.96 o                         
 -10   9   4         92.98         74.91        15.28 o                         
  -9   9   4        326.84        324.96        21.05 o                         
  -8   9   4          9.62         14.20        10.21 o                         
  -7   9   4        377.69        354.08        15.83 o                         
  -6   9   4       1028.67       1019.01        20.34 o                         
  -5   9   4        292.07        250.18        11.40 o                         
  -4   9   4         22.19         17.88         5.89 o                         
  -3   9   4       2088.34       2026.12        21.93 o                         
  -2   9   4       1993.81       2115.86        22.31 o                         
  -1   9   4       2149.54       2281.28        20.93 o                         
   0   9   4       6732.96       6907.63        51.35 o                         
   1   9   4       1265.30       1201.46        17.66 o                         
   2   9   4       5191.01       5028.20        42.34 o                         
   3   9   4       2366.87       2290.00        21.50 o                         
   4   9   4       1319.81       1295.13        19.74 o                         
   5   9   4        243.46        234.16        12.69 o                         
   6   9   4        321.00        333.03        13.24 o                         
   7   9   4        250.54        238.49        16.31 o                         
   8   9   4         63.02         69.85        15.25 o                         
   9   9   4        184.35        188.91        19.98 o                         
  10   9   4        114.73        143.23        23.16 o                         
  11   9   4         75.81        197.14        50.87 o                         
 -12  10   4         17.77          3.83        48.47 o                         
 -11  10   4         97.35        113.40        37.01 o                         
 -10  10   4         82.52         49.35        14.13 o                         
  -9  10   4          4.52         -0.98        13.40 o                         
  -8  10   4        946.30        962.47        29.45 o                         
  -7  10   4        247.66        231.93        15.07 o                         
  -6  10   4        332.79        334.12        13.92 o                         
  -5  10   4        676.57        696.01        19.55 o                         
  -4  10   4       1063.99       1139.74        19.28 o                         
  -3  10   4        543.58        491.27        12.19 o                         
  -2  10   4       1327.93       1340.63        18.54 o                         
  -1  10   4       5504.57       5438.52        41.85 o                         
   0  10   4        360.28        354.98        10.34 o                         
   1  10   4       6021.42       6089.25        43.03 o                         
   2  10   4       3126.08       3092.79        29.18 o                         
   3  10   4         81.74         87.48         6.97 o                         
   4  10   4        441.61        437.90        11.68 o                         
   5  10   4        298.16        298.51        13.30 o                         
   6  10   4         62.75         57.47         9.17 o                         
   7  10   4         31.43         20.35        12.15 o                         
   8  10   4        690.31        694.54        28.97 o                         
   9  10   4         21.92         14.93        15.92 o                         
  10  10   4         72.75         66.21        27.24 o                         
  11  10   4          6.60         88.17        53.99 o                         
 -11  11   4         22.79         31.45        21.28 o                         
 -10  11   4         17.73          7.57        18.41 o                         
  -9  11   4        365.70        389.95        24.51 o                         
  -8  11   4         50.11         67.30        13.60 o                         
  -7  11   4        660.11        704.26        23.34 o                         
  -6  11   4        397.51        423.00        17.44 o                         
  -5  11   4        667.84        599.51        18.79 o                         
  -4  11   4         28.79         29.23         6.78 o                         
  -3  11   4        942.21        958.33        17.27 o                         
  -2  11   4       2377.22       2414.18        24.36 o                         
  -1  11   4         48.79         51.69         5.64 o                         
   0  11   4       6015.73       6028.11        43.53 o                         
   1  11   4        101.74        108.52         8.39 o                         
   2  11   4       2057.31       2049.03        24.67 o                         
   3  11   4        875.97        909.76        17.29 o                         
   4  11   4        167.95        160.40        12.06 o                         
   5  11   4          7.50         -3.20         8.62 o                         
   6  11   4          0.10         -5.81         7.72 o                         
   7  11   4        727.64        804.19        27.76 o                         
   8  11   4         15.79         -4.81        13.27 o                         
   9  11   4        206.79        203.70        22.22 o                         
  10  11   4         36.32         57.94        19.74 o                         
 -11  12   4         14.86         52.90        25.23 o                         
 -10  12   4        131.59        108.12        21.98 o                         
  -9  12   4         59.93         64.07        15.35 o                         
  -8  12   4        812.29        838.12        30.55 o                         
  -7  12   4        197.69        192.64        15.55 o                         
  -6  12   4        588.25        618.27        22.61 o                         
  -5  12   4        218.85        193.61        13.04 o                         
  -4  12   4         10.10         -7.94         9.21 o                         
  -3  12   4        476.94        441.43        12.49 o                         
  -2  12   4        256.34        218.73         8.29 o                         
  -1  12   4       2810.91       2785.68        27.28 o                         
   0  12   4        523.92        512.42        12.88 o                         
   1  12   4       1204.23       1300.00        22.01 o                         
   2  12   4       1253.78       1202.00        21.51 o                         
   3  12   4        434.82        483.44        15.34 o                         
   4  12   4         56.82         55.67         9.66 o                         
   5  12   4         29.52         26.08         9.21 o                         
   6  12   4        174.38        170.68        13.96 o                         
   7  12   4         30.28         33.65        12.63 o                         
   8  12   4        623.68        672.52        31.15 o                         
   9  12   4         19.13          6.78        15.54 o                         
  10  12   4         90.11         81.71        24.04 o                         
 -11  13   4          6.23          6.67        17.71 o                         
 -10  13   4          2.91        -17.78        17.78 o                         
  -9  13   4        346.37        360.04        24.50 o                         
  -8  13   4         23.33          6.85        13.29 o                         
  -7  13   4        766.38        832.78        28.31 o                         
  -6  13   4        357.58        395.96        19.16 o                         
  -5  13   4        247.82        226.33        14.71 o                         
  -4  13   4         31.21         20.46         9.90 o                         
  -3  13   4        271.49        292.20        11.71 o                         
  -2  13   4        362.77        380.90        10.18 o                         
  -1  13   4        186.64        196.59         8.20 o                         
   0  13   4        924.93        961.74        17.64 o                         
   1  13   4        361.60        398.89        13.44 o                         
   2  13   4        738.12        729.35        19.24 o                         
   3  13   4        521.27        524.70        18.22 o                         
   4  13   4         36.54         29.59         9.98 o                         
   5  13   4         97.76         74.65        11.59 o                         
   6  13   4         21.27          5.62         9.11 o                         
   7  13   4        553.94        581.16        27.03 o                         
   8  13   4          8.95         33.10        14.71 o                         
   9  13   4        213.07        213.91        23.66 o                         
  10  13   4         29.45         59.79        33.29 o                         
 -10  14   4         59.94         18.13        44.15 o                         
  -9  14   4         11.37        -10.22        13.97 o                         
  -8  14   4        338.92        357.99        23.53 o                         
  -7  14   4         98.34         81.36        13.19 o                         
  -6  14   4        292.76        311.80        19.64 o                         
  -5  14   4        121.92        150.72        14.62 o                         
  -4  14   4        187.73        177.92        14.40 o                         
  -3  14   4         25.43         10.67         9.49 o                         
  -2  14   4        138.87        115.12         7.53 o                         
  -1  14   4        943.18        878.75        19.08 o                         
   0  14   4         21.61          8.44         5.54 o                         
   1  14   4       1003.70       1084.60        24.03 o                         
   2  14   4        861.94        860.73        22.79 o                         
   3  14   4        431.65        473.20        18.51 o                         
   4  14   4         49.89         29.73        10.35 o                         
   5  14   4         52.73         38.50         9.78 o                         
   6  14   4        146.46        137.02        16.21 o                         
   7  14   4         28.78         12.86        14.87 o                         
   8  14   4        302.29        359.16        24.40 o                         
   9  14   4         11.39        -16.83        16.83 o                         
 -10  15   4         30.59        123.92        54.43 o                         
  -9  15   4        140.71        186.47        23.30 o                         
  -8  15   4          3.89        -13.46        14.59 o                         
  -7  15   4        119.35        101.48        16.89 o                         
  -6  15   4        217.58        218.19        20.37 o                         
  -5  15   4        150.76        131.32        15.63 o                         
  -4  15   4        213.19        170.09        17.49 o                         
  -3  15   4        827.49        861.33        28.90 o                         
  -2  15   4        325.23        398.20        19.98 o                         
  -1  15   4        142.33        164.08        14.23 o                         
   0  15   4       1164.47       1213.28        33.04 o                         
   1  15   4         89.77        111.80        15.21 o                         
   2  15   4        486.39        432.67        17.64 o                         
   3  15   4        495.39        519.30        19.55 o                         
   4  15   4        144.57        119.60        12.46 o                         
   5  15   4        118.09        133.55        13.55 o                         
   6  15   4        106.85         82.57        22.05 o                         
   7  15   4        149.15        164.71        19.37 o                         
   8  15   4         11.28         34.86        17.59 o                         
   9  15   4         35.17         30.45        61.26 o                         
  -9  16   4          8.92        -13.56        65.08 o                         
  -8  16   4        110.76         86.95        19.89 o                         
  -7  16   4         29.23         19.88        16.93 o                         
  -6  16   4         45.54         24.57        14.26 o                         
  -5  16   4        274.39        248.28        19.69 o                         
  -4  16   4        448.63        463.76        24.61 o                         
  -3  16   4         82.75         61.46        14.16 o                         
  -2  16   4        438.78        475.84        22.53 o                         
  -1  16   4        501.92        483.92        23.95 o                         
   0  16   4          4.72         -8.79        12.67 o                         
   1  16   4        668.64        708.05        29.19 o                         
   2  16   4        519.94        542.32        28.42 o                         
   3  16   4        156.80        140.59        19.62 o                         
   4  16   4        114.41        110.11        17.72 o                         
   5  16   4        349.52        399.87        24.49 o                         
   6  16   4          9.30         17.59        15.95 o                         
   7  16   4         45.31         29.31        21.50 o                         
   8  16   4         62.43         96.38        25.95 o                         
  -8  17   4          1.66        -20.02        20.02 o                         
  -7  17   4         19.47         59.36        20.05 o                         
  -6  17   4        227.93        276.98        23.26 o                         
  -5  17   4        211.14        202.38        22.54 o                         
  -4  17   4        158.11        165.76        19.07 o                         
  -3  17   4        565.34        603.92        26.49 o                         
  -2  17   4         85.38         66.37        14.43 o                         
  -1  17   4        256.47        297.67        23.25 o                         
   0  17   4        215.59        231.01        23.80 o                         
   1  17   4         85.70         82.64        17.10 o                         
   2  17   4        128.28        126.43        20.17 o                         
   3  17   4        192.95        181.50        21.98 o                         
   4  17   4        251.48        234.69        23.25 o                         
   5  17   4         85.56        124.35        20.31 o                         
   6  17   4        152.42        181.69        22.46 o                         
   7  17   4         28.56         85.14        21.56 o                         
   8  17   4         27.25        -28.18        32.38 o                         
  -8  18   4          4.44        135.02        42.41 o                         
  -7  18   4         11.55         17.89        20.88 o                         
  -6  18   4         39.24         57.65        19.40 o                         
  -5  18   4        236.90        210.71        24.03 o                         
  -4  18   4        437.70        470.00        26.51 o                         
  -3  18   4         50.90         33.23        19.06 o                         
  -2  18   4        208.23        182.61        17.72 o                         
  -1  18   4         20.74         -3.65        14.90 o                         
   0  18   4         22.31         22.46        19.81 o                         
   1  18   4          6.64          0.67        18.33 o                         
   2  18   4        119.45        130.21        20.70 o                         
   3  18   4         73.35         55.98        24.38 o                         
   4  18   4        135.13        123.41        18.95 o                         
   5  18   4        317.34        304.24        26.30 o                         
   6  18   4         25.58         26.54        18.48 o                         
   7  18   4         75.86         58.46        21.74 o                         
  -7  19   4         10.78        -27.14        27.14 o                         
  -6  19   4         65.34        134.65        23.06 o                         
  -5  19   4         48.18         34.48        17.70 o                         
  -4  19   4        202.42        236.40        22.64 o                         
  -3  19   4        450.32        574.87        31.11 o                         
  -2  19   4         11.92         10.55        17.34 o                         
  -1  19   4         51.89         75.62        19.46 o                         
   0  19   4         34.82         27.17        20.51 o                         
   1  19   4          0.49         -4.41        18.50 o                         
   2  19   4         34.49          9.44        20.40 o                         
   3  19   4        176.61        172.86        28.34 o                         
   4  19   4        207.24        166.25        37.67 o                         
   5  19   4         57.66         98.43        28.94 o                         
   6  19   4        138.92        178.27        41.49 o                         
  -6  20   4         13.73         13.32        35.82 o                         
  -5  20   4         83.39         86.98        31.87 o                         
  -4  20   4        163.12        177.96        21.37 o                         
  -3  20   4         42.23         73.75        23.01 o                         
  -2  20   4        175.47        165.42        23.44 o                         
  -1  20   4         35.45          4.29        18.88 o                         
   0  20   4         19.87         13.42        24.74 o                         
   1  20   4         63.73         31.21        19.23 o                         
   2  20   4        144.24        128.38        30.93 o                         
   3  20   4         97.20         84.89        26.59 o                         
   4  20   4         47.69         61.96        22.41 o                         
   5  20   4        114.79        143.90        42.93 o                         
  -5  21   4         22.28         -3.10        28.22 o                         
  -4  21   4         23.81         27.68        23.38 o                         
  -3  21   4        162.87        206.33        34.67 o                         
  -2  21   4         21.57         22.40        17.77 o                         
  -1  21   4         66.39         57.48        23.50 o                         
   0  21   4        146.85        157.36        27.87 o                         
   1  21   4         38.32         55.54        31.38 o                         
   2  21   4         64.97         39.00        27.41 o                         
   3  21   4         69.50         31.53        28.55 o                         
   4  21   4         45.04        -57.07        57.07 o                         
  -4  22   4         31.10         48.27        42.31 o                         
  -1  22   4         90.03         37.93        82.79 o                         
   0  22   4          0.71         17.36        25.71 o                         
   1  22   4         90.67        232.15        73.44 o                         
  -1  23   4          4.91        105.86        65.17 o                         
  -4 -22   5          8.70        -42.44        42.44 o                         
  -3 -22   5        104.44        120.16        35.90 o                         
  -2 -22   5         40.22         15.46        30.44 o                         
  -1 -22   5         18.27         26.95        32.23 o                         
   0 -22   5         14.84         11.63        26.70 o                         
   1 -22   5         36.81          2.36        59.90 o                         
   2 -22   5         18.52        -64.71        64.71 o                         
  -5 -21   5         34.49        -16.34        31.95 o                         
  -4 -21   5        107.96        151.89        38.54 o                         
  -3 -21   5         20.96         11.51        21.69 o                         
  -2 -21   5         45.87         37.22        22.93 o                         
  -1 -21   5         77.84         66.58        38.57 o                         
   0 -21   5         36.18         72.40        27.39 o                         
   1 -21   5         61.63         54.35        31.77 o                         
   2 -21   5         94.01        166.96        40.24 o                         
   3 -21   5         46.72        135.27        47.57 o                         
   4 -21   5         15.28        -19.59        38.13 o                         
  -6 -20   5         95.08         61.80        65.51 o                         
  -5 -20   5         54.36          2.00        25.25 o                         
  -4 -20   5          5.88         18.36        23.32 o                         
  -3 -20   5         67.57         48.93        21.63 o                         
  -2 -20   5        103.94         86.92        23.80 o                         
  -1 -20   5         10.14         19.09        23.31 o                         
   0 -20   5        217.83        243.79        28.56 o                         
   1 -20   5        149.24        214.73        27.30 o                         
   2 -20   5         36.71         31.44        28.76 o                         
   3 -20   5         69.26         63.14        23.66 o                         
   4 -20   5         59.62         70.43        25.54 o                         
   5 -20   5         17.87         50.66        47.04 o                         
  -7 -19   5        135.11          8.95        45.99 o                         
  -6 -19   5         51.22         23.66        29.26 o                         
  -5 -19   5         82.41         48.83        43.82 o                         
  -4 -19   5         31.54         15.39        28.03 o                         
  -3 -19   5         18.59        -17.50        24.82 o                         
  -2 -19   5         15.45        -15.51        33.07 o                         
  -1 -19   5        480.06        524.51        34.78 o                         
   0 -19   5        197.48        222.09        27.72 o                         
   1 -19   5        289.72        293.30        30.31 o                         
   2 -19   5        106.26         65.03        30.50 o                         
   3 -19   5          2.32        -20.06        29.77 o                         
   4 -19   5         31.34         26.97        19.01 o                         
   5 -19   5         38.24         71.58        27.01 o                         
   6 -19   5         93.42         76.53        35.44 o                         
  -8 -18   5         91.77         16.91        40.14 o                         
  -7 -18   5         85.54         86.90        28.39 o                         
  -6 -18   5        199.64        225.36        33.94 o                         
  -5 -18   5          0.77        -12.46        23.74 o                         
  -4 -18   5         55.38         43.13        22.19 o                         
  -3 -18   5         14.38         -4.50        21.69 o                         
  -2 -18   5        401.62        411.56        34.40 o                         
  -1 -18   5         83.21         57.47        21.48 o                         
   0 -18   5        539.72        492.16        36.70 o                         
   1 -18   5        271.80        216.54        27.57 o                         
   2 -18   5        123.63        125.22        20.52 o                         
   3 -18   5         51.78         35.28        17.12 o                         
   4 -18   5          8.14         12.08        14.73 o                         
   5 -18   5         30.96         18.54        16.73 o                         
   6 -18   5          1.08          0.79        19.79 o                         
   7 -18   5         94.19        127.06        35.56 o                         
  -9 -17   5         23.74         13.26        47.19 o                         
  -8 -17   5        106.33         92.85        33.66 o                         
  -7 -17   5        200.05        219.40        31.78 o                         
  -6 -17   5         40.95         28.93        20.14 o                         
  -5 -17   5        162.29        143.75        23.08 o                         
  -4 -17   5        100.21         50.75        18.50 o                         
  -3 -17   5         75.81         57.86        17.06 o                         
  -2 -17   5         89.59         45.96        14.56 o                         
  -1 -17   5        523.27        552.25        37.63 o                         
   0 -17   5        185.65        159.64        27.55 o                         
   1 -17   5        674.42        680.28        38.67 o                         
   2 -17   5        308.83        334.27        25.47 o                         
   3 -17   5         76.13         44.27        13.99 o                         
   4 -17   5         13.20         36.03        15.89 o                         
   5 -17   5         41.70          2.56        14.61 o                         
   6 -17   5         89.53         99.71        25.94 o                         
   7 -17   5          0.17         25.85        24.91 o                         
  -9 -16   5         98.51         59.93        26.48 o                         
  -8 -16   5        135.05         98.18        24.56 o                         
  -7 -16   5         75.89         51.86        27.18 o                         
  -6 -16   5        159.65        182.04        31.94 o                         
  -5 -16   5        336.43        395.95        31.19 o                         
  -4 -16   5         62.52         83.69        18.40 o                         
  -3 -16   5        233.64        254.34        19.52 o                         
  -2 -16   5        409.24        381.40        24.62 o                         
  -1 -16   5        130.59        125.77        18.30 o                         
   0 -16   5        528.73        523.08        25.10 o                         
   1 -16   5        366.39        357.19        22.24 o                         
   2 -16   5        196.53        157.63        17.76 o                         
   3 -16   5        162.78        121.04        19.52 o                         
   4 -16   5        235.06        291.23        25.88 o                         
   5 -16   5         11.45         43.39        17.46 o                         
   6 -16   5        117.76        122.59        24.93 o                         
   7 -16   5        118.77        115.49        37.73 o                         
   8 -16   5         26.00         10.32        42.26 o                         
 -10 -15   5         63.62        132.65        83.61 o                         
  -9 -15   5        110.02         75.04        27.39 o                         
  -8 -15   5         71.20         58.15        30.47 o                         
  -7 -15   5        137.13         97.75        26.34 o                         
  -6 -15   5        202.52        168.60        23.75 o                         
  -5 -15   5        163.58        133.44        21.37 o                         
  -4 -15   5        678.12        680.25        36.02 o                         
  -3 -15   5         79.83         67.36        14.74 o                         
  -2 -15   5        622.28        598.15        28.88 o                         
  -1 -15   5        809.45        855.69        27.02 o                         
   0 -15   5        501.95        530.84        20.24 o                         
   1 -15   5        220.29        235.31        16.93 o                         
   2 -15   5        332.60        328.65        24.58 o                         
   3 -15   5        433.69        436.10        29.21 o                         
   4 -15   5        127.38         98.20        20.44 o                         
   5 -15   5        327.13        358.25        28.24 o                         
   6 -15   5        132.76        144.80        23.05 o                         
   7 -15   5         47.17         58.82        23.02 o                         
   8 -15   5         77.75         63.81        29.81 o                         
 -10 -14   5         88.62        161.85        53.29 o                         
  -9 -14   5         34.30         12.80        21.76 o                         
  -8 -14   5         34.34         23.86        18.43 o                         
  -7 -14   5        141.92        142.36        23.80 o                         
  -6 -14   5        137.82        101.47        17.64 o                         
  -5 -14   5       1021.85       1023.28        37.63 o                         
  -4 -14   5        239.21        237.46        17.33 o                         
  -3 -14   5       1450.54       1569.04        34.90 o                         
  -2 -14   5        294.03        266.84        15.04 o                         
  -1 -14   5        574.37        602.15        18.28 o                         
   0 -14   5         99.58         83.37        10.56 o                         
   1 -14   5        422.08        415.63        21.55 o                         
   2 -14   5        270.33        247.73        20.43 o                         
   3 -14   5        296.38        296.34        21.06 o                         
   4 -14   5        945.89       1066.97        42.96 o                         
   5 -14   5         10.72        -17.14        17.14 o                         
   6 -14   5        426.30        487.26        33.51 o                         
   7 -14   5         54.24         81.45        24.88 o                         
   8 -14   5          1.28         14.56        25.39 o                         
 -11 -13   5         94.04          9.41        36.11 o                         
 -10 -13   5         17.02          9.48        26.92 o                         
  -9 -13   5        160.81        169.33        27.43 o                         
  -8 -13   5         88.29         86.42        18.43 o                         
  -7 -13   5        141.76        123.30        17.76 o                         
  -6 -13   5        241.98        206.99        18.90 o                         
  -5 -13   5        112.45         61.41        14.00 o                         
  -4 -13   5       2455.17       2473.99        43.89 o                         
  -3 -13   5         44.57         45.15         9.37 o                         
  -2 -13   5       1491.85       1404.23        43.45 o                         
  -1 -13   5         30.83         26.11         6.59 o                         
   0 -13   5         78.60         62.19         7.94 o                         
   1 -13   5         15.81          7.28        10.20 o                         
   2 -13   5        762.60        805.10        31.47 o                         
   3 -13   5       2287.24       2272.35        32.82 o                         
   4 -13   5         59.84         78.41        19.21 o                         
   5 -13   5        470.26        430.51        32.79 o                         
   6 -13   5         38.04         19.57        18.65 o                         
   7 -13   5        232.67        236.26        32.05 o                         
   8 -13   5         39.01        -21.75        22.86 o                         
   9 -13   5          5.79         27.72        39.16 o                         
 -11 -12   5          0.29        -52.33        52.33 o                         
 -10 -12   5        146.83        138.40        23.56 o                         
  -9 -12   5         51.58         53.15        20.87 o                         
  -8 -12   5         10.36         18.20        16.12 o                         
  -7 -12   5         60.36         50.41        14.43 o                         
  -6 -12   5        221.37        216.12        21.72 o                         
  -5 -12   5       1495.56       1545.44        40.32 o                         
  -4 -12   5        144.39        138.81        13.03 o                         
  -3 -12   5       2706.17       2809.71        31.21 o                         
  -2 -12   5        265.47        233.29         9.32 o                         
  -1 -12   5       1073.24       1032.72        13.37 o                         
   0 -12   5        211.15        179.22        13.08 o                         
   1 -12   5        437.03        464.55        20.62 o                         
   2 -12   5        525.44        466.62        10.71 o                         
   3 -12   5        703.97        733.57        22.60 o                         
   4 -12   5       1587.93       1663.78        37.12 o                         
   5 -12   5         62.59         49.24        11.88 o                         
   6 -12   5        699.53        716.13        31.18 o                         
   7 -12   5         20.23         19.81        13.63 o                         
   8 -12   5          9.97         23.27        22.56 o                         
   9 -12   5          3.26         13.46        27.09 o                         
 -11 -11   5        166.56        102.92        24.19 o                         
 -10 -11   5         84.06         60.55        18.36 o                         
  -9 -11   5         37.43         30.50        17.05 o                         
  -8 -11   5         42.80         38.62        15.99 o                         
  -7 -11   5        219.18        192.35        20.20 o                         
  -6 -11   5        391.03        408.95        24.06 o                         
  -5 -11   5        128.95         89.64        13.86 o                         
  -4 -11   5       2118.12       2122.56        29.50 o                         
  -3 -11   5        242.92        217.43         9.23 o                         
  -2 -11   5       3685.61       3443.37        28.87 o                         
  -1 -11   5        214.32        199.34         7.24 o                         
   0 -11   5        585.57        483.45        10.33 o                         
   1 -11   5        170.23        174.16         6.92 o                         
   2 -11   5        780.99        722.95        14.92 o                         
   3 -11   5       2378.06       2422.70        32.46 o                         
   4 -11   5        576.14        580.14        26.67 o                         
   5 -11   5       1245.85       1215.08        35.31 o                         
   6 -11   5        187.21        211.94        19.83 o                         
   7 -11   5        305.76        304.96        25.45 o                         
   8 -11   5         25.25         15.90        16.14 o                         
   9 -11   5         10.30          2.74        15.18 o                         
 -12 -10   5        116.34         75.12        39.37 o                         
 -11 -10   5         16.08         28.93        21.16 o                         
 -10 -10   5        148.03        165.95        26.41 o                         
  -9 -10   5        175.61        209.29        24.94 o                         
  -8 -10   5        334.14        380.84        28.41 o                         
  -7 -10   5        368.70        314.59        23.65 o                         
  -6 -10   5        304.07        249.59        20.54 o                         
  -5 -10   5       1209.79       1205.90        24.32 o                         
  -4 -10   5         52.02         40.28         5.49 o                         
  -3 -10   5       2605.04       2628.53        28.28 o                         
  -2 -10   5       1529.78       1488.17        18.61 o                         
  -1 -10   5       1628.88       1672.39        19.52 o                         
   0 -10   5        665.98        638.61        12.13 o                         
   1 -10   5       1734.01       1809.96        21.91 o                         
   2 -10   5        790.20        769.88        16.14 o                         
   3 -10   5       1877.23       1895.50        30.79 o                         
   4 -10   5       1989.33       1993.53        37.45 o                         
   5 -10   5         48.99         51.81        12.93 o                         
   6 -10   5        600.21        584.39        28.59 o                         
   7 -10   5        363.52        350.68        26.61 o                         
   8 -10   5         83.91         79.46        18.87 o                         
   9 -10   5        113.81         94.87        22.36 o                         
  10 -10   5         21.11         40.12        17.14 o                         
 -12  -9   5          6.94        -11.41        28.77 o                         
 -11  -9   5        146.07        186.45        28.09 o                         
 -10  -9   5        211.76        190.98        27.22 o                         
  -9  -9   5        141.03        130.39        20.62 o                         
  -8  -9   5        452.19        405.16        30.53 o                         
  -7  -9   5        711.74        721.46        27.62 o                         
  -6  -9   5       1217.35       1217.86        25.02 o                         
  -5  -9   5        731.68        721.55        20.24 o                         
  -4  -9   5       3021.01       3060.28        35.78 o                         
  -3  -9   5         32.76         26.92         4.59 o                         
  -2  -9   5       2259.01       2116.33        21.94 o                         
  -1  -9   5       1307.76       1283.26        18.46 o                         
   0  -9   5        977.80        907.56        15.33 o                         
   1  -9   5       1961.57       2081.27        24.19 o                         
   2  -9   5       1380.08       1416.30        22.01 o                         
   3  -9   5       2748.83       2716.68        33.05 o                         
   4  -9   5        447.55        429.67        15.60 o                         
   5  -9   5       1323.83       1367.25        38.97 o                         
   6  -9   5        614.05        590.87        29.18 o                         
   7  -9   5        253.17        283.96        24.53 o                         
   8  -9   5        353.71        411.18        36.94 o                         
   9  -9   5        125.67        121.01        21.16 o                         
  10  -9   5         15.82        -16.48        16.48 o                         
  11  -9   5         19.81          0.40        32.38 o                         
 -12  -8   5         24.68         56.65        28.33 o                         
 -11  -8   5         35.20          1.98        23.72 o                         
 -10  -8   5        174.68        152.38        26.66 o                         
  -9  -8   5        582.65        604.29        34.67 o                         
  -8  -8   5        700.38        722.48        30.74 o                         
  -7  -8   5       1363.69       1350.03        37.59 o                         
  -6  -8   5       1877.87       1942.01        30.44 o                         
  -5  -8   5        853.68        829.16        23.33 o                         
  -4  -8   5       1131.63       1121.55        18.50 o                         
  -3  -8   5       1890.89       1942.55        18.93 o                         
  -2  -8   5       4157.81       4107.98        28.74 o                         
  -1  -8   5        161.37        168.01         5.64 o                         
   0  -8   5       6364.85       6018.95        41.01 o                         
   1  -8   5       4502.40       4300.99        52.81 o                         
   2  -8   5       1906.08       1852.63        23.85 o                         
   3  -8   5        991.68        905.93        19.48 o                         
   4  -8   5        830.12        818.58        21.86 o                         
   5  -8   5        522.95        509.60        25.74 o                         
   6  -8   5        603.68        595.07        30.51 o                         
   7  -8   5        538.59        549.27        28.45 o                         
   8  -8   5        140.98        149.44        22.53 o                         
   9  -8   5        513.72        562.21        36.67 o                         
  10  -8   5         85.80         69.40        17.54 o                         
  11  -8   5          5.73          4.80        20.84 o                         
 -12  -7   5         21.73          9.48        19.82 o                         
 -11  -7   5         11.63          1.43        19.79 o                         
 -10  -7   5        475.50        533.63        40.58 o                         
  -9  -7   5        120.79         91.03        19.74 o                         
  -8  -7   5        727.39        710.79        30.50 o                         
  -7  -7   5       2116.52       2105.25        46.10 o                         
  -6  -7   5        691.13        709.94        21.67 o                         
  -5  -7   5       2295.20       2267.82        27.76 o                         
  -4  -7   5        977.24        946.96        17.93 o                         
  -3  -7   5        304.17        274.84         7.02 o                         
  -2  -7   5        656.04        629.14        11.10 o                         
  -1  -7   5       6581.60       6603.61        39.01 o                         
   0  -7   5       5577.20       5285.91        41.75 o                         
   1  -7   5       5452.53       5856.87        37.19 o                         
   2  -7   5        528.28        580.88        13.09 o                         
   3  -7   5        536.52        558.87        15.23 o                         
   4  -7   5         58.87         50.68         8.83 o                         
   5  -7   5        221.52        245.01        19.81 o                         
   6  -7   5       1388.20       1410.45        44.72 o                         
   7  -7   5        425.93        481.74        26.70 o                         
   8  -7   5        458.98        411.12        29.85 o                         
   9  -7   5        350.97        413.98        32.51 o                         
  10  -7   5         80.36         79.74        19.24 o                         
  11  -7   5         43.51         30.89        21.84 o                         
 -12  -6   5          8.07          1.92        20.85 o                         
 -11  -6   5         79.46         96.80        29.35 o                         
 -10  -6   5         24.62         12.93        17.93 o                         
  -9  -6   5        692.15        709.13        32.04 o                         
  -8  -6   5       1021.05       1059.86        35.97 o                         
  -7  -6   5        846.44        760.15        20.86 o                         
  -6  -6   5       2644.96       2578.45        53.93 o                         
  -5  -6   5        369.91        316.00        11.48 o                         
  -4  -6   5        365.73        309.74         8.84 o                         
  -3  -6   5       1818.89       1811.31        19.52 o                         
  -2  -6   5       5942.25       5784.85        43.22 o                         
  -1  -6   5        582.63        615.77         9.43 o                         
   0  -6   5      15214.19      15629.07        93.06 o                         
   1  -6   5       6683.57       6701.57        39.37 o                         
   2  -6   5       4481.44       4392.32        40.35 o                         
   3  -6   5       2398.76       2314.47        25.69 o                         
   4  -6   5        423.45        405.44        15.56 o                         
   5  -6   5        599.52        658.53        28.51 o                         
   6  -6   5         92.46         72.99        15.83 o                         
   7  -6   5        606.41        599.91        29.01 o                         
   8  -6   5        214.48        251.29        25.72 o                         
   9  -6   5        789.86        815.76        39.91 o                         
  10  -6   5        226.37        258.32        25.70 o                         
  11  -6   5          5.40        -22.86        24.41 o                         
 -12  -5   5          4.24         11.49        26.46 o                         
 -11  -5   5         50.00         68.31        19.20 o                         
 -10  -5   5        283.16        275.02        26.08 o                         
  -9  -5   5        209.65        157.14        21.84 o                         
  -8  -5   5        557.21        544.53        22.74 o                         
  -7  -5   5       1156.14       1064.34        30.26 o                         
  -6  -5   5        602.88        549.02        20.63 o                         
  -5  -5   5       2175.64       2116.89        26.92 o                         
  -4  -5   5        807.67        797.99        12.31 o                         
  -3  -5   5        604.19        589.96        10.63 o                         
  -2  -5   5       1798.50       1760.54        17.48 o                         
  -1  -5   5       7662.08       7823.48        44.65 o                         
   0  -5   5       3896.32       3939.74        25.29 o                         
   1  -5   5      13697.65      14353.77        91.40 o                         
   2  -5   5       2876.54       3121.37        22.73 o                         
   3  -5   5       2162.93       2102.30        28.05 o                         
   4  -5   5        206.28        234.57        12.35 o                         
   5  -5   5        313.51        318.70        17.17 o                         
   6  -5   5        595.19        568.32        27.56 o                         
   7  -5   5         26.26         27.52        13.37 o                         
   8  -5   5        682.23        682.31        32.31 o                         
   9  -5   5        352.18        406.26        30.25 o                         
  10  -5   5        110.73         98.49        21.08 o                         
  11  -5   5         65.69         75.98        18.95 o                         
 -12  -4   5        117.95        133.75        26.75 o                         
 -11  -4   5         45.99         94.90        21.11 o                         
 -10  -4   5        201.11        162.04        21.89 o                         
  -9  -4   5       1107.00       1196.71        43.47 o                         
  -8  -4   5       1386.71       1382.13        38.07 o                         
  -7  -4   5       1348.30       1213.64        29.94 o                         
  -6  -4   5        712.85        758.27        21.62 o                         
  -5  -4   5       1482.93       1398.92        24.41 o                         
  -4  -4   5       2791.67       2772.37        24.76 o                         
  -3  -4   5       4432.02       4433.00        32.08 o                         
  -2  -4   5      11326.62      11363.60        56.81 o                         
  -1  -4   5       3921.88       4057.14        27.18 o                         
   0  -4   5       9270.37       9300.49        60.44 o                         
   1  -4   5       7991.77       7985.45        45.80 o                         
   2  -4   5       3097.09       3099.45        22.67 o                         
   3  -4   5       3481.59       3335.36        35.09 o                         
   4  -4   5       3012.78       3073.65        36.47 o                         
   5  -4   5        145.18        172.19        13.34 o                         
   6  -4   5       2274.41       2259.43        39.06 o                         
   7  -4   5        853.85        861.63        34.58 o                         
   8  -4   5        317.58        282.27        22.76 o                         
   9  -4   5        459.95        488.67        32.83 o                         
  10  -4   5         63.33         81.64        20.15 o                         
  11  -4   5         33.93          1.18        16.85 o                         
 -12  -3   5         35.47         40.28        19.98 o                         
 -11  -3   5        321.14        344.28        31.24 o                         
 -10  -3   5        257.13        191.95        24.04 o                         
  -9  -3   5        611.24        632.83        34.50 o                         
  -8  -3   5        633.15        632.94        21.22 o                         
  -7  -3   5        413.40        390.01        12.50 o                         
  -6  -3   5       1872.43       1907.99        33.38 o                         
  -5  -3   5       1006.95        950.00        19.37 o                         
  -4  -3   5       4259.46       4513.55        31.83 o                         
  -3  -3   5       1832.97       1921.91        18.02 o                         
  -2  -3   5       9354.97       9615.38        57.16 o                         
  -1  -3   5       2596.46       2615.96        20.53 o                         
   0  -3   5       3850.64       3802.14        25.40 o                         
   1  -3   5       4782.34       4840.33        37.63 o                         
   2  -3   5       2099.77       2201.67        26.16 o                         
   3  -3   5       5064.47       5291.26        41.74 o                         
   4  -3   5       1138.43       1147.92        21.90 o                         
   5  -3   5       3280.11       3240.03        39.20 o                         
   6  -3   5        514.60        507.25        17.80 o                         
   7  -3   5        224.40        223.53        20.40 o                         
   8  -3   5        626.71        701.82        32.85 o                         
   9  -3   5        184.17        145.88        22.25 o                         
  10  -3   5         96.54         93.62        20.95 o                         
  11  -3   5         33.32         42.65        18.47 o                         
 -13  -2   5          4.00        -54.84        54.84 o                         
 -12  -2   5        253.82        264.01        32.50 o                         
 -11  -2   5         31.74         -6.87        21.21 o                         
 -10  -2   5        522.89        587.16        36.06 o                         
  -9  -2   5        441.08        448.27        31.52 o                         
  -8  -2   5        514.82        492.35        19.82 o                         
  -7  -2   5       1032.92       1032.55        22.83 o                         
  -6  -2   5       1681.42       1571.68        30.82 o                         
  -5  -2   5       8590.93       8304.50        68.41 o                         
  -4  -2   5        476.79        512.67        12.95 o                         
  -3  -2   5      14862.04      15111.01        89.22 o                         
  -2  -2   5       8606.86       8619.80        62.93 o                         
  -1  -2   5       8639.64       8782.22        40.36 o                         
   0  -2   5        665.20        765.77        14.26 o                         
   1  -2   5       4252.72       4000.53        33.59 o                         
   2  -2   5       2643.90       2454.50        24.17 o                         
   3  -2   5       2517.54       2526.65        25.73 o                         
   4  -2   5       6646.26       6717.68        70.20 o                         
   5  -2   5         69.13         67.42         7.70 o                         
   6  -2   5       3037.91       3119.87        49.11 o                         
   7  -2   5        460.28        451.18        26.61 o                         
   8  -2   5        123.56        119.02        17.80 o                         
   9  -2   5        400.22        418.20        30.14 o                         
  10  -2   5         55.87         63.96        19.24 o                         
  11  -2   5        131.37         85.44        23.34 o                         
 -13  -1   5        122.76         95.24       104.69 o                         
 -12  -1   5         41.83         43.20        22.37 o                         
 -11  -1   5        313.96        256.07        29.53 o                         
 -10  -1   5         74.24         32.32        17.08 o                         
  -9  -1   5        584.86        624.72        29.28 o                         
  -8  -1   5         19.33         26.60        12.30 o                         
  -7  -1   5        121.99        137.46        10.17 o                         
  -6  -1   5       1173.87       1169.97        24.15 o                         
  -5  -1   5        152.48        157.38        12.55 o                         
  -4  -1   5      10963.30      11216.86        72.06 o                         
  -3  -1   5         92.93        113.33         7.23 o                         
  -2  -1   5       9633.80       9385.89        49.88 o                         
  -1  -1   5       1712.93       1784.52        24.74 o                         
   0  -1   5       3047.88       2990.77        40.88 o                         
   1  -1   5        407.85        383.83        10.04 o                         
   2  -1   5       2295.59       2388.09        27.58 o                         
   3  -1   5       7713.46       7649.49        73.66 o                         
   4  -1   5       1518.82       1367.02        30.99 o                         
   5  -1   5       1234.30       1174.10        22.06 o                         
   6  -1   5        360.97        344.83        11.78 o                         
   7  -1   5       1211.13       1237.80        41.46 o                         
   8  -1   5        132.34        103.68        16.73 o                         
   9  -1   5         23.51         11.88        15.10 o                         
  10  -1   5        167.77        193.48        24.87 o                         
  11  -1   5         35.48         41.00        18.69 o                         
  12  -1   5        126.52        175.91        83.17 o                         
 -13   0   5          0.74        -31.04        31.04 o                         
 -12   0   5        238.85        283.28        33.22 o                         
 -11   0   5          2.21        -19.74        19.74 o                         
 -10   0   5        632.04        631.68        41.09 o                         
  -9   0   5        302.08        253.22        21.69 o                         
  -8   0   5        601.49        529.19        26.31 o                         
  -7   0   5        214.83        203.23        12.99 o                         
  -6   0   5          3.07         -5.75         7.19 o                         
  -5   0   5       4244.57       3830.63        41.31 o                         
  -4   0   5       2740.95       2836.53        38.29 o                         
  -3   0   5      20677.20      20130.32        95.02 o                         
  -2   0   5       2395.49       2034.98        22.24 o                         
  -1   0   5       1451.60       1579.05        19.89 o                         
   0   0   5        258.67        336.59        13.83 o                         
   1   0   5        673.97        575.84        13.41 o                         
   2   0   5       1919.38       1707.71        19.67 o                         
   3   0   5       3544.35       3613.54        42.97 o                         
   4   0   5       3491.01       3358.50        41.55 o                         
   5   0   5         63.65         64.95         8.51 o                         
   6   0   5       5267.74       5259.40        61.75 o                         
   7   0   5        125.01        135.47        18.38 o                         
   8   0   5         13.99         17.46        15.62 o                         
   9   0   5          3.22         -4.46        15.08 o                         
  10   0   5          1.43          0.26        17.56 o                         
  11   0   5        171.74        184.74        22.25 o                         
  12   0   5         68.11         40.53        69.77 o                         
 -13   1   5        127.09         74.49        48.28 o                         
 -12   1   5         41.53         28.64        20.59 o                         
 -11   1   5        325.14        341.48        32.62 o                         
 -10   1   5         83.09         46.79        21.52 o                         
  -9   1   5        574.06        599.70        29.29 o                         
  -8   1   5         23.84         14.15        12.60 o                         
  -7   1   5         99.59         92.08         9.05 o                         
  -6   1   5       1054.91       1046.36        21.33 o                         
  -5   1   5        114.28        130.82         7.19 o                         
  -4   1   5      10513.06      10896.54        60.90 o                         
  -3   1   5         99.80        116.90         6.72 o                         
  -2   1   5      10088.72       9798.04        45.55 o                         
  -1   1   5       1826.66       1863.51        21.45 o                         
   0   1   5       3266.11       3192.52        26.80 o                         
   1   1   5        378.94        375.93         9.29 o                         
   2   1   5       2171.14       2225.02        21.50 o                         
   3   1   5       7786.07       8157.88        70.36 o                         
   4   1   5       1658.64       1584.63        33.10 o                         
   5   1   5       1203.91       1176.66        37.85 o                         
   6   1   5        356.62        343.88        17.05 o                         
   7   1   5       1162.48       1146.65        37.61 o                         
   8   1   5        135.99        114.62        16.55 o                         
   9   1   5         23.09         15.84        15.07 o                         
  10   1   5        172.11        187.88        22.27 o                         
  11   1   5         32.72         11.49        17.91 o                         
  12   1   5        126.38        185.85        82.71 o                         
 -13   2   5          4.47        -30.32        48.16 o                         
 -12   2   5        260.46        281.30        32.53 o                         
 -11   2   5         27.81         18.42        26.53 o                         
 -10   2   5        497.85        561.72        32.92 o                         
  -9   2   5        449.93        461.80        25.74 o                         
  -8   2   5        483.76        479.24        24.37 o                         
  -7   2   5       1015.99       1041.73        27.53 o                         
  -6   2   5       1624.66       1575.04        29.74 o                         
  -5   2   5       8593.49       7945.70        89.11 o                         
  -4   2   5        455.35        487.30        11.74 o                         
  -3   2   5      15148.55      15211.25       105.70 o                         
  -2   2   5       8418.70       8415.76        38.11 o                         
  -1   2   5       9209.03       9312.48        41.86 o                         
   0   2   5        532.65        626.10        10.06 o                         
   1   2   5       4274.18       4080.55        24.63 o                         
   2   2   5       2635.96       2504.23        22.27 o                         
   3   2   5       2577.96       2608.25        38.31 o                         
   4   2   5       6640.27       6611.50        70.61 o                         
   5   2   5         85.18         75.98        13.56 o                         
   6   2   5       2912.80       3104.76        54.59 o                         
   7   2   5        475.61        497.69        24.56 o                         
   8   2   5        124.57        157.82        18.33 o                         
   9   2   5        376.00        416.27        25.85 o                         
  10   2   5         49.43         26.39        18.04 o                         
  11   2   5        137.28        102.69        20.19 o                         
  12   2   5         29.93        -34.99        34.99 o                         
 -13   3   5         41.93        -21.13        28.27 o                         
 -12   3   5         34.70          5.72        19.08 o                         
 -11   3   5        323.93        306.95        27.34 o                         
 -10   3   5        241.06        209.67        20.47 o                         
  -9   3   5        641.61        624.22        29.07 o                         
  -8   3   5        676.10        682.72        28.16 o                         
  -7   3   5        419.58        405.36        18.21 o                         
  -6   3   5       1735.46       1698.27        28.33 o                         
  -5   3   5        990.04        910.36        20.05 o                         
  -4   3   5       4238.03       4434.90        31.22 o                         
  -3   3   5       1794.64       1892.17        18.43 o                         
  -2   3   5       9381.25       9495.02        37.32 o                         
  -1   3   5       2528.76       2540.44        18.54 o                         
   0   3   5       3646.02       3602.75        27.66 o                         
   1   3   5       5027.24       5129.38        32.44 o                         
   2   3   5       2338.92       2516.16        22.96 o                         
   3   3   5       4971.23       5159.03        43.82 o                         
   4   3   5       1163.77       1145.41        29.65 o                         
   5   3   5       3125.33       3034.65        50.25 o                         
   6   3   5        484.87        449.38        22.26 o                         
   7   3   5        234.65        195.24        19.11 o                         
   8   3   5        641.74        635.51        29.48 o                         
   9   3   5        179.04        185.84        20.91 o                         
  10   3   5         98.76         70.43        20.20 o                         
  11   3   5         32.00         21.74        19.46 o                         
  12   3   5         28.53        -28.55        28.55 o                         
 -13   4   5          9.79         44.38        53.41 o                         
 -12   4   5        117.24        104.51        24.48 o                         
 -11   4   5         39.56         52.96        18.85 o                         
 -10   4   5        207.18        193.49        20.48 o                         
  -9   4   5       1095.28       1115.76        33.64 o                         
  -8   4   5       1368.18       1451.70        35.54 o                         
  -7   4   5       1480.03       1408.82        33.41 o                         
  -6   4   5        750.42        787.85        19.98 o                         
  -5   4   5       1527.04       1407.99        21.40 o                         
  -4   4   5       2792.00       2796.27        24.85 o                         
  -3   4   5       4559.27       4480.26        29.43 o                         
  -2   4   5      11033.03      10759.12        61.50 o                         
  -1   4   5       3906.83       3971.03        23.78 o                         
   0   4   5       9217.10       9124.64        49.11 o                         
   1   4   5       7877.98       7823.57        40.84 o                         
   2   4   5       2925.33       2850.62        22.89 o                         
   3   4   5       3521.24       3417.71        33.72 o                         
   4   4   5       2993.23       3015.95        39.83 o                         
   5   4   5        155.72        164.73        13.24 o                         
   6   4   5       2296.15       2397.41        41.44 o                         
   7   4   5        846.72        870.36        27.77 o                         
   8   4   5        289.80        296.09        20.51 o                         
   9   4   5        449.99        447.95        29.83 o                         
  10   4   5         57.24         21.69        17.35 o                         
  11   4   5         32.35          3.92        15.56 o                         
 -12   5   5          4.60        -25.34        25.34 o                         
 -11   5   5         49.58         27.52        16.80 o                         
 -10   5   5        270.38        252.54        22.27 o                         
  -9   5   5        224.16        198.18        17.00 o                         
  -8   5   5        543.65        571.10        23.88 o                         
  -7   5   5       1140.90       1122.93        24.22 o                         
  -6   5   5        630.78        559.91        14.07 o                         
  -5   5   5       2156.53       2139.03        27.55 o                         
  -4   5   5        816.92        817.30        12.91 o                         
  -3   5   5        603.82        592.09        11.45 o                         
  -2   5   5       1681.32       1644.48        16.04 o                         
  -1   5   5       7915.76       8059.06        45.05 o                         
   0   5   5       3818.77       3792.42        29.77 o                         
   1   5   5      13671.42      14187.75        59.43 o                         
   2   5   5       2862.24       3151.73        27.71 o                         
   3   5   5       2312.18       2257.46        24.16 o                         
   4   5   5        215.38        233.09        13.50 o                         
   5   5   5        300.18        276.47        15.45 o                         
   6   5   5        587.86        543.44        21.25 o                         
   7   5   5         29.57         21.49        10.82 o                         
   8   5   5        698.69        738.26        30.98 o                         
   9   5   5        341.38        345.01        27.34 o                         
  10   5   5        120.46        116.84        24.77 o                         
  11   5   5         67.13         35.38        16.08 o                         
 -12   6   5          7.61          1.16        38.28 o                         
 -11   6   5         80.30         86.10        16.77 o                         
 -10   6   5         27.42         23.29        15.92 o                         
  -9   6   5        666.57        707.25        31.34 o                         
  -8   6   5       1024.37       1018.21        30.94 o                         
  -7   6   5        836.75        777.38        23.35 o                         
  -6   6   5       2671.04       2719.65        33.04 o                         
  -5   6   5        372.58        335.65        11.59 o                         
  -4   6   5        341.03        328.10        10.97 o                         
  -3   6   5       1805.07       1795.85        19.19 o                         
  -2   6   5       5813.88       5592.13        30.78 o                         
  -1   6   5        484.82        494.05         9.94 o                         
   0   6   5      15272.51      15331.71        56.74 o                         
   1   6   5       6594.47       6452.64        35.99 o                         
   2   6   5       4635.29       4599.87        32.35 o                         
   3   6   5       2318.82       2212.49        23.50 o                         
   4   6   5        432.43        422.27        16.44 o                         
   5   6   5        647.94        661.23        22.22 o                         
   6   6   5         93.47         70.08        11.86 o                         
   7   6   5        594.51        594.29        23.12 o                         
   8   6   5        203.26        200.31        18.17 o                         
   9   6   5        789.94        818.51        33.45 o                         
  10   6   5        228.95        225.95        21.90 o                         
  11   6   5          5.77          9.69        25.15 o                         
 -12   7   5         21.50         74.44        28.25 o                         
 -11   7   5         11.06         22.95        15.24 o                         
 -10   7   5        480.02        494.72        25.98 o                         
  -9   7   5        106.77         74.90        13.85 o                         
  -8   7   5        689.23        647.71        24.80 o                         
  -7   7   5       2078.43       2076.64        35.04 o                         
  -6   7   5        695.95        683.92        17.93 o                         
  -5   7   5       2267.15       2220.42        25.34 o                         
  -4   7   5        995.08        966.93        17.31 o                         
  -3   7   5        316.31        312.21         9.20 o                         
  -2   7   5        735.64        693.64        12.29 o                         
  -1   7   5       6512.71       6458.96        34.24 o                         
   0   7   5       5485.51       5231.23        36.71 o                         
   1   7   5       5805.82       6179.88        39.16 o                         
   2   7   5        610.24        698.85        12.74 o                         
   3   7   5        521.69        533.47        12.22 o                         
   4   7   5         40.83         22.15         9.21 o                         
   5   7   5        203.74        211.12        14.61 o                         
   6   7   5       1394.06       1416.34        32.62 o                         
   7   7   5        400.29        406.17        19.32 o                         
   8   7   5        473.43        492.39        23.56 o                         
   9   7   5        366.00        373.13        24.99 o                         
  10   7   5         86.11         89.58        17.15 o                         
  11   7   5         44.92        -19.71        27.18 o                         
 -12   8   5         26.39         81.92        32.76 o                         
 -11   8   5         36.44         47.79        19.81 o                         
 -10   8   5        174.61        167.70        19.68 o                         
  -9   8   5        585.80        616.06        27.33 o                         
  -8   8   5        707.96        771.51        25.90 o                         
  -7   8   5       1331.23       1348.05        28.16 o                         
  -6   8   5       1820.54       1807.54        29.44 o                         
  -5   8   5        788.74        821.83        18.83 o                         
  -4   8   5       1133.40       1135.46        19.67 o                         
  -3   8   5       1886.06       1947.22        21.32 o                         
  -2   8   5       4251.33       4225.63        32.49 o                         
  -1   8   5        214.44        219.83         7.91 o                         
   0   8   5       6324.22       6148.66        41.17 o                         
   1   8   5       4296.10       4227.52        33.42 o                         
   2   8   5       1987.43       1904.43        21.64 o                         
   3   8   5        967.44        886.71        15.41 o                         
   4   8   5        830.58        848.06        20.05 o                         
   5   8   5        525.82        513.87        17.27 o                         
   6   8   5        589.22        557.36        20.55 o                         
   7   8   5        547.21        521.91        21.17 o                         
   8   8   5        156.73        151.83        16.01 o                         
   9   8   5        507.42        595.61        32.28 o                         
  10   8   5         85.29        134.50        20.26 o                         
  11   8   5          5.73        177.17        75.17 o                         
 -12   9   5          6.41        -32.18        52.67 o                         
 -11   9   5        150.69        131.09        25.77 o                         
 -10   9   5        216.36        214.71        23.14 o                         
  -9   9   5        140.81        121.73        16.25 o                         
  -8   9   5        451.10        447.50        19.75 o                         
  -7   9   5        723.36        757.37        21.42 o                         
  -6   9   5       1286.54       1313.87        25.51 o                         
  -5   9   5        753.83        736.59        18.04 o                         
  -4   9   5       2977.36       2958.79        30.05 o                         
  -3   9   5         46.78         45.09         5.63 o                         
  -2   9   5       2328.71       2297.08        25.14 o                         
  -1   9   5       1378.54       1419.02        17.71 o                         
   0   9   5        994.42        963.92        16.95 o                         
   1   9   5       1995.14       2138.46        24.00 o                         
   2   9   5       1427.94       1464.81        21.37 o                         
   3   9   5       2629.33       2643.91        26.05 o                         
   4   9   5        465.89        450.15        15.09 o                         
   5   9   5       1422.23       1442.44        26.62 o                         
   6   9   5        601.75        597.57        22.09 o                         
   7   9   5        249.42        275.93        17.33 o                         
   8   9   5        353.64        380.91        23.71 o                         
   9   9   5        130.96        147.04        20.16 o                         
  10   9   5         15.15         20.95        16.94 o                         
  11   9   5         21.19        -62.09        62.09 o                         
 -11  10   5         16.80         -2.62        17.72 o                         
 -10  10   5        153.46        130.53        18.38 o                         
  -9  10   5        162.38        172.86        18.00 o                         
  -8  10   5        331.74        348.61        19.60 o                         
  -7  10   5        393.53        344.94        17.34 o                         
  -6  10   5        338.99        321.83        13.63 o                         
  -5  10   5       1230.16       1227.87        26.55 o                         
  -4  10   5         49.03         41.96         6.42 o                         
  -3  10   5       2561.25       2572.63        25.88 o                         
  -2  10   5       1558.41       1570.15        20.96 o                         
  -1  10   5       1607.43       1719.37        20.80 o                         
   0  10   5        633.50        622.90        13.91 o                         
   1  10   5       1754.08       1838.61        24.19 o                         
   2  10   5        768.53        762.16        15.74 o                         
   3  10   5       1847.74       1804.00        20.66 o                         
   4  10   5       2020.91       2054.46        31.34 o                         
   5  10   5         42.90         33.27         8.60 o                         
   6  10   5        598.57        611.00        24.50 o                         
   7  10   5        341.29        348.89        20.07 o                         
   8  10   5         85.93        106.19        16.61 o
[truncated: 798,580 more chars]
